# Supplementary material for: Reconstruction of a Genome-Scale Metabolic Model of Streptomyces albus J1074: Improved Engineering Strategies in Natural Product Synthesis
Source: Metabolites. 2021 May 11;11(5):304. doi: 10.3390/metabo11050304 (PMC8150979; doi:10.3390/metabo11050304)
Supplement: Supplementary file 1 [file metabolites-11-00304-s001.zip]

Archive with 8 entries (8 files):
- TableS4_new.pdf
- __MACOSX/._TableS4_new.pdf
- TableS1.xlsx
- __MACOSX/._TableS1.xlsx
- TableS2_new.pdf
- __MACOSX/._TableS2_new.pdf
- TableS3_new.pdf
- __MACOSX/._TableS3_new.pdf
