# Supplementary material for: Reconstruction of a Genome-Scale Metabolic Model of Streptomyces albus J1074: Improved Engineering Strategies in Natural Product Synthesis
Source: Metabolites. 2021 May 11;11(5):304. doi: 10.3390/metabo11050304 (PMC8150979; doi:10.3390/metabo11050304)
Supplement: Supplementary file 1 [file metabolites-11-00304-s001.zip › TableS1.xlsx]

## Sheet: Sheet1
#	ID	NAME	EQUATION	EC NUMBER	GENE ASSOCIATION	LOWER BOUND	UPPER BOUND	PATHWAY	NOTE
	11OXPENT	1-deoxy-11-oxopentalenate oxygenase	1-deoxy-11-oxopentalenate[c] + H+[c] + Nicotinamide adenine dinucleotide phosphate - reduced[c] + O2[c] => H2O[c] + Nicotinamide adenine dinucleotide phosphate[c] + pentalenolactoneD[c]	1.14.13.170	XNR_1954	0	1000	Pentalenalactone biosynthesis	Included by getModelFromHomology
	23PDE2e	2',3'-cyclic-nucleotide phosphodiesterase (UMP)	2',3'-Cyclic UMP[e] + H2O[e] => 3'-UMP[e] + H+[e]	3.1.4.16	XNR_4866	0	1000	Pyrimidine metabolism	Included by getModelFromHomology
	23PDE4e	2',3'-cyclic-nucleotide phosphodiesterase (CMP)	2',3'-Cyclic CMP[e] + H2O[e] => 3'-cmp[e] + H+[e]	3.1.4.16	XNR_4866	0	1000	Pyrimidine metabolism	Included by getModelFromHomology
	23PDE7e	2',3'-cyclic-nucleotide phosphodiesterase (AMP)	2',3'-Cyclic AMP[e] + H2O[e] => 3'-AMP[e] + H+[e]	3.1.4.16	XNR_4866	0	1000	Purine metabolism	Included by getModelFromHomology
	23PDE9e	2',3'-cyclic-nucleotide phosphodiesterase (GMP)	2',3'-Cyclic GMP[e] + H2O[e] => 3'-GMP[e] + H+[e]	3.1.4.16	XNR_4866	0	1000	Purine metabolism	Included by getModelFromHomology
	24DCLPMO	2,4-dichlorophenol 6-monooxygenase;2,4-dichlorophenol monooxygenase	2,4-dichlorophenol[c] + H+[c] + Nicotinamide adenine dinucleotide phosphate - reduced[c] + O2[c] => 3,5-dichlorocatechol[c] + H2O[c] + Nicotinamide adenine dinucleotide phosphate[c]	1.14.13.20	XNR_0590	0	1000	Chloroaromatic Compound Degradation	Included by getModelFromHomology
	24DHX5M6OI	2,4-dihydroxy-5-methyl-6-oxohexa-2,4-dienoate isomerase	2,4-dihydroxy-5-methyl-6-oxohexa-2,4-dienoate[c] => 4-hydroxy-2-keto-5-methyl-6-oxo-3-hexenoate[c] + H+[c]	5.3.2	XNR_1266	0	1000		Included by getModelFromHomology
	25DBUT	L-2,4-diaminobutyrate decarboxylase	L-2,4-Diaminobutanoate[c] + H+[c] => CO2[c] + propane-1,3-diamine[c]	4.1.1.86	XNR_4864	0	1000	Norspermidine synthase	Included by getModelFromHomology
	2ABZMOx	2-amninobenzoyl-CoA monooxygenase/reductase (NADH)	anthraniloyl-CoA[c] + 2 H+[c] + 2 Nicotinamide adenine dinucleotide - reduced[c] + O2[c] => 2-amino-5-oxocyclohex-1-enecarboxyl-CoA[c] + H2O[c] + 2 Nicotinamide adenine dinucleotide[c]	1.14.13.40	XNR_0109	0	1000	Aminobenzoate degradation	Included by getModelFromHomology
	2ABZMOy	2-amninobenzoyl-CoA monooxygenase/reductase (NADPH)	anthraniloyl-CoA[c] + 2 H+[c] + 2 Nicotinamide adenine dinucleotide phosphate - reduced[c] + O2[c] => 2-amino-5-oxocyclohex-1-enecarboxyl-CoA[c] + H2O[c] + 2 Nicotinamide adenine dinucleotide phosphate[c]	1.14.13.40	XNR_0109	0	1000	Aminobenzoate degradation	Included by getModelFromHomology
	2AMUCSAD	2-aminomucoate semialdehyde dehydrogenase;2-aminomuconate 6-semialdehyde dehydrogenase;2-aminomuconate semialdehyde dehydrogenase;2-aminomuconic 6-semialdehyde dehydrogenase;2-aminomuconate-semialdehyde dehydrogenase	(2Z,4E)-2-amino-6-oxohexa-2,4-dienoate[c] + H2O[c] + Nicotinamide adenine dinucleotide[c] => (2Z,4E)-2-aminomuconate[c] + H+[c] + Nicotinamide adenine dinucleotide - reduced[c]	1.2.1.32	XNR_0363 or XNR_1178 or XNR_1185 or XNR_3881 or XNR_4007 or XNR_5220	0	1000	Tryptophan metabolism	Included by getModelFromHomology
	2CLRED	2-chloroacrylate reductase	2-chloroacrylate[c] + H+[c] + Nicotinamide adenine dinucleotide phosphate - reduced[c] => (S)-2-chloropropanoate[c] + Nicotinamide adenine dinucleotide phosphate[c]	1.3.1.103	XNR_3060 or XNR_3082 or XNR_5817	0	1000	Chloroalkane and chloroalkene degradation	Included by getModelFromHomology
	2DHGLCK	2-ketogluconokinase	2-keto-D-gluconate[c] + ATP[c] => 2-dehydro-6-phospho-D-gluconate[c] + ADP[c] + H+[c]	2.7.1.13	XNR_4070	0	1000		Included by getModelFromHomology
	2K3DRHAM	2-keto-3-deoxy-L-rhamnonate 4-dehydrogenase	2-dehydro-3-deoxy-L-rhamnonate[c] + Nicotinamide adenine dinucleotide[c] => 2,4-didehydro-3-deoxy-L-rhamnonate[c] + H+[c] + Nicotinamide adenine dinucleotide - reduced[c]	1.1.1.401	XNR_1752	0	1000	Fructose and mannose metabolism	Included by getModelFromHomology
	2MBCOATA	2-Methyl-butanoyl-CoA-ACP transacylase	2-Methylbutanoyl-CoA[c] + acyl carrier protein[c] <=> Ante-isovaleryl-ACP (ante-iso-C5:0ACP)[c] + Coenzyme A[c]	2.3.1.180	XNR_0396 or XNR_4511	-1000	1000	Fatty acid biosynthesis	Included by getModelFromHomology
	2OGLUAH	2-oxoglutaramate amidase;2-ketoglutaramate amidase;2-oxoglutaramate omega-amidase	2-oxoglutaramate[c] + H2O[c] => 2-Oxoglutarate[c] + Ammonium[c]	3.5.1.111	XNR_3074	0	1000	Alanine, aspartate and glutamate metabolism	Included by getModelFromHomology
	2OH3EDISO	2-oxohept-3-enedioate isomerase	(2Z,4Z)-2-hydroxyhepta-2,4-dienedioate[c] <=> (4Z)-2-oxohept-4-enedioate[c]		XNR_1266	-1000	1000	Tyrosine metabolism	Included by getModelFromHomology
	2OXOADOX	2-Oxoadipate:lipoamde 2-oxidoreductase(decarboxylating and acceptor-succinylating)	2-Oxoadipate[c] + Coenzyme A[c] + Nicotinamide adenine dinucleotide[c] => CO2[c] + Glutaryl-CoA[c] + Nicotinamide adenine dinucleotide - reduced[c]	1.2.4.2 and 1.8.1.4 and 2.3.1.61	(XNR_1523 and XNR_4701 and XNR_5676) or (XNR_1523 and XNR_4701 and XNR_0677) or XNR_4702 or (XNR_1523 and XNR_4701 and XNR_4014) or (XNR_1523 and XNR_4701 and XNR_5676) or (XNR_1523 and XNR_4701 and XNR_0677) or XNR_4702 or (XNR_1523 and XNR_4701 and XNR_4014)	0	1000	Threonine and Lysine metabolism	Included by getModelFromHomology
	33BIFLAV	3,3'-biflaviolin synthase	2 flaviolin[c] + H+[c] + Nicotinamide adenine dinucleotide phosphate - reduced[c] + O2[c] => 3,3'-biflaviolin[c] + 2 H2O[c] + Nicotinamide adenine dinucleotide phosphate[c]	1.14.21.7	XNR_5809	0	1000	Biflaviolin synthase	Included by getModelFromHomology
	34HPPOR	4-Hydroxyphenylpyruvate:oxygen oxidoreductase	3-(4-Hydroxyphenyl)pyruvate[c] + O2[c] => CO2[c] + Homogentisate[c]	1.13.11.27	XNR_1801	0	1000	Tyrosine metabolism	Included by getModelFromHomology
	36AHDGALC	3,6-anhydro-L-galactonate cycloisomerase	3,6-anhydro-L-galactonate[c] => 2-dehydro-3-deoxy-L-galactonate[c]	5.5.1.25	XNR_5718	0	1000	Pentose and glucuronate interconversions	Included by getModelFromHomology
	38BIFLAVS	3,8'-biflaviolin synthase	2 flaviolin[c] + H+[c] + Nicotinamide adenine dinucleotide phosphate - reduced[c] + O2[c] => 3,8'-biflaviolin[c] + 2 H2O[c] + Nicotinamide adenine dinucleotide phosphate[c]	1.14.21.7	XNR_5809	0	1000	Biflaviolin synthase	Included by getModelFromHomology
	38DPCLOR	3,8-divinyl-protochlorophyllide oxidoreductase	3,8-divinylprotochlorophyllidea[c] + H+[c] + Nicotinamide adenine dinucleotide phosphate - reduced[c] => 3,8-divinylchlorophyllidea[c] + Nicotinamide adenine dinucleotide phosphate[c]	1.3.1.33	XNR_0646 or XNR_0883 or XNR_0949 or XNR_1292	0	1000	Porphyrin and chlorophyll metabolism	Included by getModelFromHomology
	3AIBUTS	3-amino-isobutyrate synthase;beta-ureidopropionase;3-ureido-isobutyrate amidohydrolase	(R)-3-ureido-isobutanoate[c] + H2O[c] + 2 H+[c] => (R)-3-amino-2-methylpropanoate[c] + CO2[c] + Ammonium[c]	3.5.1.6	XNR_0488	0	1000	Pyrimidine metabolism	Included by getModelFromHomology
	3CLBZDH	3-chlorobenzaldehyde dehydrogenase	3-chlorobenzaldehyde[c] + H2O[c] + Nicotinamide adenine dinucleotide[c] => 3-chlorobenzoate[c] + 2 H+[c] + Nicotinamide adenine dinucleotide - reduced[c]	1.2.1.28	XNR_3418	0	1000	Chloroaromatic Compound Degradation	Included by getModelFromHomology
	3CTHPPT	R03316	3-Carboxy-1-hydroxypropyl-ThPP[c] + Enzyme N6-(lipoyl)lysine[c] + H+[c] <=> [Dihydrolipoyllysine-residue succinyltransferase] S-succinyldihydrolipoyllysine[c] + Thiamine diphosphate[c]	1.2.4.2	XNR_1523	-1000	1000	Citric Acid Cycle	Included by getModelFromHomology
	3HBCOADH	3-hydroxybutyryl-CoA dehydrogenase;acetoacetyl-CoA reductase	Acetoacetyl-CoA[c] + H+[c] + Nicotinamide adenine dinucleotide phosphate - reduced[c] <=> (R)-3-Hydroxybutanoyl-CoA[c] + Nicotinamide adenine dinucleotide phosphate[c]	1.1.1.36	XNR_5007 or XNR_5492	-1000	1000	Butanoate metabolism	Included by getModelFromHomology
	3HCINNMH	3-hydroxy-trans-cinnamate hydroxylase	3-hydroxy-trans-cinnamate[c] + H+[c] + Nicotinamide adenine dinucleotide - reduced[c] + O2[c] => 2,3-dihydroxy-trans-cinnamate[c] + H2O[c] + Nicotinamide adenine dinucleotide[c]	1.14.13.127	XNR_1086	0	1000	Phenylalanine metabolism	Included by getModelFromHomology
	3HPPPNH	3-(3-hydroxyphenyl)propanoate hydroxylase	3-(3-hydroxyphenyl)propanoate[c] + H+[c] + Nicotinamide adenine dinucleotide - reduced[c] + O2[c] => 3-(2,3-dihydroxyphenyl)propanoate[c] + H2O[c] + Nicotinamide adenine dinucleotide[c]	1.14.13.127	XNR_1086	0	1000	Phenylalanine metabolism	Included by getModelFromHomology
	3K5AHC	3-ketoNADHX-5-aminohexanoate cleavage enzyme;3-keto,5-aminohexanoate cleavage enzyme	(S)-5-amino-3-oxohexanoate[c] + Acetyl-CoA[c] <=> (S)-3-aminobutanoyl-CoA[c] + Acetoacetate[c]	2.3.1.247	XNR_0009 or XNR_5930	-1000	1000	Threonine and Lysine metabolism	Included by getModelFromHomology
	3MBZDH	3-tolualdehyde dehydrogenase	3-methylbenzaldehyde[c] + H2O[c] + Nicotinamide adenine dinucleotide[c] => 2 H+[c] + m-toluate[c] + Nicotinamide adenine dinucleotide - reduced[c]	1.2.1.28	XNR_3418	0	1000	Xylene degradation	Included by getModelFromHomology
	3NTD2e	3'-nucleotidase (UMP)	3'-UMP[e] + H2O[e] => Phosphate[e] + Uridine[e]	3.1.3.6	XNR_4866	0	1000	Pyrimidine metabolism	Included by getModelFromHomology
	3NTD4e	3'-nucleotidase (CMP)	3'-cmp[e] + H2O[e] => Cytidine[e] + Phosphate[e]	3.1.3.6	XNR_4866	0	1000	Pyrimidine metabolism	Included by getModelFromHomology
	3NTD7e	3'-nucleotidase (AMP)	3'-AMP[e] + H2O[e] => Adenosine[e] + Phosphate[e]	3.1.3.6	XNR_4866	0	1000	Purine metabolism	Included by getModelFromHomology
	3NTD9e	3'-nucleotidase (GMP)	3'-GMP[e] + H2O[e] => Guanosine[e] + Phosphate[e]	3.1.3.6	XNR_4866	0	1000	Purine metabolism	Included by getModelFromHomology
	3OAR100	3-oxoacyl-[acyl-carrier-protein] reductase (n-C10:0)	3-Oxodecanoyl-[acyl-carrier protein][c] + H+[c] + Nicotinamide adenine dinucleotide phosphate - reduced[c] <=> (R)-3-Hydroxydecanoyl-[acyl-carrier protein][c] + Nicotinamide adenine dinucleotide phosphate[c]	1.1.1.100	XNR_0589 or XNR_3581 or XNR_4461 or XNR_4989 or XNR_5007 or XNR_5492 or XNR_5493 or XNR_5881	-1000	1000	Fatty acid biosynthesis	Included by getModelFromHomology
	3OAR110	3-oxoacyl-[acyl-carrier-protein] reductase (n-C11:0)	3-Oxoundecanoyl-[acyl-carrier protein][c] + H+[c] + Nicotinamide adenine dinucleotide phosphate - reduced[c] <=> (R)-3-Hydroxyundecanoyl-[acyl-carrier protein][c] + Nicotinamide adenine dinucleotide phosphate[c]	1.1.1.100	XNR_0589 or XNR_3581 or XNR_4461 or XNR_4989 or XNR_5007 or XNR_5492 or XNR_5493 or XNR_5881	-1000	1000	Fatty acid biosynthesis	Included by getModelFromHomology
	3OAR120	3-oxoacyl-[acyl-carrier-protein] reductase (n-C12:0)	3-Oxododecanoyl-[acyl-carrier protein][c] + H+[c] + Nicotinamide adenine dinucleotide phosphate - reduced[c] <=> (R)-3-Hydroxydodecanoyl-[acyl-carrier protein][c] + Nicotinamide adenine dinucleotide phosphate[c]	1.1.1.100	XNR_0589 or XNR_3581 or XNR_4461 or XNR_4989 or XNR_5007 or XNR_5492 or XNR_5493 or XNR_5881	-1000	1000	Fatty acid biosynthesis	Included by getModelFromHomology
	3OAR121	3-oxoacyl-[acyl-carrier-protein] reductase (n-C12:1)	3-oxo-cis-dodec-5-enoyl-[acyl-carrier protein][c] + H+[c] + Nicotinamide adenine dinucleotide phosphate - reduced[c] <=> (R)-3-hydroxy-cis-dodec-5-enoyl-[acyl-carrier protein][c] + Nicotinamide adenine dinucleotide phosphate[c]	1.1.1.100	XNR_0589 or XNR_3581 or XNR_4461 or XNR_4989 or XNR_5007 or XNR_5492 or XNR_5493 or XNR_5881	-1000	1000	Fatty acid biosynthesis	Included by getModelFromHomology
	3OAR130	3-oxoacyl-[acyl-carrier-protein] reductase (n-C13:0)	3-Oxotridecanoyl-[acyl-carrier protein][c] + H+[c] + Nicotinamide adenine dinucleotide phosphate - reduced[c] <=> (R)-3-Hydroxytridecanoyl-[acyl-carrier protein][c] + Nicotinamide adenine dinucleotide phosphate[c]	1.1.1.100	XNR_0589 or XNR_3581 or XNR_4461 or XNR_4989 or XNR_5007 or XNR_5492 or XNR_5493 or XNR_5881	-1000	1000	Fatty acid biosynthesis	Included by getModelFromHomology
	3OAR140	3-oxoacyl-[acyl-carrier-protein] reductase (n-C14:0)	3-Oxotetradecanoyl-[acyl-carrier protein][c] + H+[c] + Nicotinamide adenine dinucleotide phosphate - reduced[c] <=> (R)-3-Hydroxytetradecanoyl-[acyl-carrier protein][c] + Nicotinamide adenine dinucleotide phosphate[c]	1.1.1.100	XNR_0589 or XNR_3581 or XNR_4461 or XNR_4989 or XNR_5007 or XNR_5492 or XNR_5493 or XNR_5881	-1000	1000	Fatty acid biosynthesis	Included by getModelFromHomology
	3OAR141	3-oxoacyl-[acyl-carrier-protein] reductase (n-C14:1)	3-oxo-cis-myristol-7-eoyl-[acyl-carrier protein][c] + H+[c] + Nicotinamide adenine dinucleotide phosphate - reduced[c] <=> (R)-3-hydroxy-cis-myristol-7-eoyl-[acyl-carrier protein][c] + Nicotinamide adenine dinucleotide phosphate[c]	1.1.1.100	XNR_0589 or XNR_3581 or XNR_4461 or XNR_4989 or XNR_5007 or XNR_5492 or XNR_5493 or XNR_5881	-1000	1000	Fatty acid biosynthesis	Included by getModelFromHomology
	3OAR150	3-oxoacyl-[acyl-carrier-protein] reductase (n-C15:0)	3-Oxopentadecanoyl-[acyl-carrier protein][c] + H+[c] + Nicotinamide adenine dinucleotide phosphate - reduced[c] <=> (R)-3-Hydroxypentadecanoyl-[acyl-carrier protein][c] + Nicotinamide adenine dinucleotide phosphate[c]	1.1.1.100	XNR_0589 or XNR_3581 or XNR_4461 or XNR_4989 or XNR_5007 or XNR_5492 or XNR_5493 or XNR_5881	-1000	1000	Fatty acid biosynthesis	Included by getModelFromHomology
	3OAR160	3-oxoacyl-[acyl-carrier-protein] reductase (n-C16:0)	3-Oxohexadecanoyl-[acyl-carrier protein][c] + H+[c] + Nicotinamide adenine dinucleotide phosphate - reduced[c] <=> R-3-hydroxypalmitoyl-[acyl-carrier protein][c] + Nicotinamide adenine dinucleotide phosphate[c]	1.1.1.100	XNR_0589 or XNR_3581 or XNR_4461 or XNR_4989 or XNR_5007 or XNR_5492 or XNR_5493 or XNR_5881	-1000	1000	Fatty acid biosynthesis	Included by getModelFromHomology
	3OAR161	3-oxoacyl-[acyl-carrier-protein] reductase (n-C16:1)	3-oxo-cis-palm-9-eoyl-[acyl-carrier protein][c] + H+[c] + Nicotinamide adenine dinucleotide phosphate - reduced[c] <=> (R)-3-hydroxy-cis-palm-9-eoyl-[acyl-carrier protein][c] + Nicotinamide adenine dinucleotide phosphate[c]	1.1.1.100	XNR_0589 or XNR_3581 or XNR_4461 or XNR_4989 or XNR_5007 or XNR_5492 or XNR_5493 or XNR_5881	-1000	1000	Fatty acid biosynthesis	Included by getModelFromHomology
	3OAR170	3-oxoacyl-[acyl-carrier-protein] reductase (n-C17:0)	3-Oxoheptadecanoyl-[acyl-carrier protein][c] + H+[c] + Nicotinamide adenine dinucleotide phosphate - reduced[c] <=> (R)-3-Hydroxyheptadecanoyl-[acyl-carrier protein][c] + Nicotinamide adenine dinucleotide phosphate[c]	1.1.1.100	XNR_0589 or XNR_3581 or XNR_4461 or XNR_4989 or XNR_5007 or XNR_5492 or XNR_5493 or XNR_5881	-1000	1000	Fatty acid biosynthesis	Included by getModelFromHomology
	3OAR180	3-oxoacyl-[acyl-carrier-protein] reductase (n-C18:0)	3-Oxooctadecanoyl-[acyl-carrier protein][c] + H+[c] + Nicotinamide adenine dinucleotide phosphate - reduced[c] <=> (R)-3-Hydroxyoctadecanoyl-[acyl-carrier protein][c] + Nicotinamide adenine dinucleotide phosphate[c]	1.1.1.100	XNR_0589 or XNR_3581 or XNR_4461 or XNR_4989 or XNR_5007 or XNR_5492 or XNR_5493 or XNR_5881	-1000	1000	Fatty acid biosynthesis	Included by getModelFromHomology
	3OAR181	3-oxoacyl-[acyl-carrier-protein] reductase (n-C18:1)	3-oxo-cis-vacc-11-enoyl-[acyl-carrier protein][c] + H+[c] + Nicotinamide adenine dinucleotide phosphate - reduced[c] <=> (R)-3-hydroxy-cis-vacc-11-enoyl-[acyl-carrier protein][c] + Nicotinamide adenine dinucleotide phosphate[c]	1.1.1.100	XNR_0589 or XNR_3581 or XNR_4461 or XNR_4989 or XNR_5007 or XNR_5492 or XNR_5493 or XNR_5881	-1000	1000	Fatty acid biosynthesis	Included by getModelFromHomology
	3OAR40	3-oxoacyl-[acyl-carrier-protein] reductase (n-C4:0)	Acetoacetyl-ACP[c] + H+[c] + Nicotinamide adenine dinucleotide phosphate - reduced[c] <=> (3R)-3-Hydroxybutanoyl-[acyl-carrier protein][c] + Nicotinamide adenine dinucleotide phosphate[c]	1.1.1.100	XNR_0589 or XNR_3581 or XNR_4461 or XNR_4989 or XNR_5007 or XNR_5492 or XNR_5493 or XNR_5881	-1000	1000	Fatty acid biosynthesis	Included by getModelFromHomology
	3OAR50	3-oxoacyl-[acyl-carrier-protein] reductase (n-C5:0)	3-Oxopentanoyl-[acyl-carrier protein][c] + H+[c] + Nicotinamide adenine dinucleotide phosphate - reduced[c] <=> (R)-3-Hydroxypentanoyl-[acyl-carrier protein][c] + Nicotinamide adenine dinucleotide phosphate[c]	1.1.1.100	XNR_0589 or XNR_3581 or XNR_4461 or XNR_4989 or XNR_5007 or XNR_5492 or XNR_5493 or XNR_5881	-1000	1000	Fatty acid biosynthesis	Included by getModelFromHomology
	3OAR60	3-oxoacyl-[acyl-carrier-protein] reductase (n-C6:0)	3-Oxohexanoyl-[acyl-carrier protein][c] + H+[c] + Nicotinamide adenine dinucleotide phosphate - reduced[c] <=> (R)-3-Hydroxyhexanoyl-[acyl-carrier protein][c] + Nicotinamide adenine dinucleotide phosphate[c]	1.1.1.100	XNR_0589 or XNR_3581 or XNR_4461 or XNR_4989 or XNR_5007 or XNR_5492 or XNR_5493 or XNR_5881	-1000	1000	Fatty acid biosynthesis	Included by getModelFromHomology
	3OAR70	3-oxoacyl-[acyl-carrier-protein] reductase (n-C7:0)	3-Oxoheptanoyl-[acyl-carrier protein][c] + H+[c] + Nicotinamide adenine dinucleotide phosphate - reduced[c] <=> (R)-3-Hydroxyheptanoyl-[acyl-carrier protein][c] + Nicotinamide adenine dinucleotide phosphate[c]	1.1.1.100	XNR_0589 or XNR_3581 or XNR_4461 or XNR_4989 or XNR_5007 or XNR_5492 or XNR_5493 or XNR_5881	-1000	1000	Fatty acid biosynthesis	Included by getModelFromHomology
	3OAR80	3-oxoacyl-[acyl-carrier-protein] reductase (n-C8:0)	3-Oxooctanoyl-[acyl-carrier protein][c] + H+[c] + Nicotinamide adenine dinucleotide phosphate - reduced[c] <=> (R)-3-Hydroxyoctanoyl-[acyl-carrier protein][c] + Nicotinamide adenine dinucleotide phosphate[c]	1.1.1.100	XNR_0589 or XNR_3581 or XNR_4461 or XNR_4989 or XNR_5007 or XNR_5492 or XNR_5493 or XNR_5881	-1000	1000	Fatty acid biosynthesis	Included by getModelFromHomology
	3OAR90	3-oxoacyl-[acyl-carrier-protein] reductase (n-C9:0)	3-Oxononanoyl-[acyl-carrier protein][c] + H+[c] + Nicotinamide adenine dinucleotide phosphate - reduced[c] <=> (R)-3-Hydroxynonanoyl-[acyl-carrier protein][c] + Nicotinamide adenine dinucleotide phosphate[c]	1.1.1.100	XNR_0589 or XNR_3581 or XNR_4461 or XNR_4989 or XNR_5007 or XNR_5492 or XNR_5493 or XNR_5881	-1000	1000	Fatty acid biosynthesis	Included by getModelFromHomology
	3OARai110	3-oxoacyl-[acyl-carrier-protein] reductase (ante-iso-C11:0)	3-Oxoante-isoundecanoyl-[acyl-carrier protein][c] + H+[c] + Nicotinamide adenine dinucleotide phosphate - reduced[c] <=> (R)-3-Hydroxyante-isoundecanoyl-[acyl-carrier protein][c] + Nicotinamide adenine dinucleotide phosphate[c]	1.1.1.100	XNR_0589 or XNR_3581 or XNR_4461 or XNR_4989 or XNR_5007 or XNR_5492 or XNR_5493 or XNR_5881	-1000	1000	Fatty acid biosynthesis	Included by getModelFromHomology
	3OARai130	3-oxoacyl-[acyl-carrier-protein] reductase (ante-iso-C13:0)	3-Oxoante-isotridecanoyl-[acyl-carrier protein][c] + H+[c] + Nicotinamide adenine dinucleotide phosphate - reduced[c] <=> (R)-3-Hydroxyante-isotridecanoyl-[acyl-carrier protein][c] + Nicotinamide adenine dinucleotide phosphate[c]	1.1.1.100	XNR_0589 or XNR_3581 or XNR_4461 or XNR_4989 or XNR_5007 or XNR_5492 or XNR_5493 or XNR_5881	-1000	1000	Fatty acid biosynthesis	Included by getModelFromHomology
	3OARai150	3-oxoacyl-[acyl-carrier-protein] reductase (ante-iso-C15:0)	3-Oxoante-isopentadecanoyl-[acyl-carrier protein][c] + H+[c] + Nicotinamide adenine dinucleotide phosphate - reduced[c] <=> (R)-3-Hydroxyante-isopentadecanoyl-[acyl-carrier protein][c] + Nicotinamide adenine dinucleotide phosphate[c]	1.1.1.100	XNR_0589 or XNR_3581 or XNR_4461 or XNR_4989 or XNR_5007 or XNR_5492 or XNR_5493 or XNR_5881	-1000	1000	Fatty acid biosynthesis	Included by getModelFromHomology
	3OARai170	3-oxoacyl-[acyl-carrier-protein] reductase (ante-iso-C17:0)	3-Oxoante-isoheptadecanoyl-[acyl-carrier protein][c] + H+[c] + Nicotinamide adenine dinucleotide phosphate - reduced[c] <=> (R)-3-Hydroxyante-isoheptadecanoyl-[acyl-carrier protein][c] + Nicotinamide adenine dinucleotide phosphate[c]	1.1.1.100	XNR_0589 or XNR_3581 or XNR_4461 or XNR_4989 or XNR_5007 or XNR_5492 or XNR_5493 or XNR_5881	-1000	1000	Fatty acid biosynthesis	Included by getModelFromHomology
	3OARai70	3-oxoacyl-[acyl-carrier-protein] reductase (ante-iso-C7:0)	3-Oxoante-isoheptanoyl-[acyl-carrier protein][c] + H+[c] + Nicotinamide adenine dinucleotide phosphate - reduced[c] <=> (R)-3-Hydroxyante-isoheptanoyl-[acyl-carrier protein][c] + Nicotinamide adenine dinucleotide phosphate[c]	1.1.1.100	XNR_0589 or XNR_3581 or XNR_4461 or XNR_4989 or XNR_5007 or XNR_5492 or XNR_5493 or XNR_5881	-1000	1000	Fatty acid biosynthesis	Included by getModelFromHomology
	3OARai90	3-oxoacyl-[acyl-carrier-protein] reductase (ante-iso-C9:0)	3-Oxoante-isononanoyl-[acyl-carrier protein][c] + H+[c] + Nicotinamide adenine dinucleotide phosphate - reduced[c] <=> (R)-3-Hydroxyante-isononanoyl-[acyl-carrier protein][c] + Nicotinamide adenine dinucleotide phosphate[c]	1.1.1.100	XNR_0589 or XNR_3581 or XNR_4461 or XNR_4989 or XNR_5007 or XNR_5492 or XNR_5493 or XNR_5881	-1000	1000	Fatty acid biosynthesis	Included by getModelFromHomology
	3OARi100	3-oxoacyl-[acyl-carrier-protein] reductase (iso-C10:0)	3-Oxoisodecanoyl-[acyl-carrier protein][c] + H+[c] + Nicotinamide adenine dinucleotide phosphate - reduced[c] <=> (R)-3-Hydroxyisodecanoyl-[acyl-carrier protein][c] + Nicotinamide adenine dinucleotide phosphate[c]	1.1.1.100	XNR_0589 or XNR_3581 or XNR_4461 or XNR_4989 or XNR_5007 or XNR_5492 or XNR_5493 or XNR_5881	-1000	1000	Fatty acid biosynthesis	Included by getModelFromHomology
	3OARi110	3-oxoacyl-[acyl-carrier-protein] reductase (iso-C11:0)	3-Oxoisoundecanoyl-[acyl-carrier protein][c] + H+[c] + Nicotinamide adenine dinucleotide phosphate - reduced[c] <=> (R)-3-Hydroxyisoundecanoyl-[acyl-carrier protein][c] + Nicotinamide adenine dinucleotide phosphate[c]	1.1.1.100	XNR_0589 or XNR_3581 or XNR_4461 or XNR_4989 or XNR_5007 or XNR_5492 or XNR_5493 or XNR_5881	-1000	1000	Fatty acid biosynthesis	Included by getModelFromHomology
	3OARi120	3-oxoacyl-[acyl-carrier-protein] reductase (iso-C12:0)	3-Oxoisododecanoyl-[acyl-carrier protein][c] + H+[c] + Nicotinamide adenine dinucleotide phosphate - reduced[c] <=> (R)-3-Hydroxyisododecanoyl-[acyl-carrier protein][c] + Nicotinamide adenine dinucleotide phosphate[c]	1.1.1.100	XNR_0589 or XNR_3581 or XNR_4461 or XNR_4989 or XNR_5007 or XNR_5492 or XNR_5493 or XNR_5881	-1000	1000	Fatty acid biosynthesis	Included by getModelFromHomology
	3OARi130	3-oxoacyl-[acyl-carrier-protein] reductase (iso-C13:0)	3-Oxoisotridecanoyl-[acyl-carrier protein][c] + H+[c] + Nicotinamide adenine dinucleotide phosphate - reduced[c] <=> (R)-3-Hydroxyisotridecanoyl-[acyl-carrier protein][c] + Nicotinamide adenine dinucleotide phosphate[c]	1.1.1.100	XNR_0589 or XNR_3581 or XNR_4461 or XNR_4989 or XNR_5007 or XNR_5492 or XNR_5493 or XNR_5881	-1000	1000	Fatty acid biosynthesis	Included by getModelFromHomology
	3OARi140	3-oxoacyl-[acyl-carrier-protein] reductase (iso-C14:0)	3-Oxoisotetradecanoyl-[acyl-carrier protein][c] + H+[c] + Nicotinamide adenine dinucleotide phosphate - reduced[c] <=> (R)-3-Hydroxyisotetradecanoyl-[acyl-carrier protein][c] + Nicotinamide adenine dinucleotide phosphate[c]	1.1.1.100	XNR_0589 or XNR_3581 or XNR_4461 or XNR_4989 or XNR_5007 or XNR_5492 or XNR_5493 or XNR_5881	-1000	1000	Fatty acid biosynthesis	Included by getModelFromHomology
	3OARi150	3-oxoacyl-[acyl-carrier-protein] reductase (iso-C15:0)	3-Oxoisopentadecanoyl-[acyl-carrier protein][c] + H+[c] + Nicotinamide adenine dinucleotide phosphate - reduced[c] <=> (R)-3-Hydroxyisopentadecanoyl-[acyl-carrier protein][c] + Nicotinamide adenine dinucleotide phosphate[c]	1.1.1.100	XNR_0589 or XNR_3581 or XNR_4461 or XNR_4989 or XNR_5007 or XNR_5492 or XNR_5493 or XNR_5881	-1000	1000	Fatty acid biosynthesis	Included by getModelFromHomology
	3OARi160	3-oxoacyl-[acyl-carrier-protein] reductase (iso-C16:0)	3-Oxoisohexadecanoyl-[acyl-carrier protein][c] + H+[c] + Nicotinamide adenine dinucleotide phosphate - reduced[c] <=> R-3-hydroxyisopalmitoyl-[acyl-carrier protein][c] + Nicotinamide adenine dinucleotide phosphate[c]	1.1.1.100	XNR_0589 or XNR_3581 or XNR_4461 or XNR_4989 or XNR_5007 or XNR_5492 or XNR_5493 or XNR_5881	-1000	1000	Fatty acid biosynthesis	Included by getModelFromHomology
	3OARi170	3-oxoacyl-[acyl-carrier-protein] reductase (iso-C17:0)	3-Oxoisoheptadecanoyl-[acyl-carrier protein][c] + H+[c] + Nicotinamide adenine dinucleotide phosphate - reduced[c] <=> (R)-3-Hydroxyisoheptadecanoyl-[acyl-carrier protein][c] + Nicotinamide adenine dinucleotide phosphate[c]	1.1.1.100	XNR_0589 or XNR_3581 or XNR_4461 or XNR_4989 or XNR_5007 or XNR_5492 or XNR_5493 or XNR_5881	-1000	1000	Fatty acid biosynthesis	Included by getModelFromHomology
	3OARi180	3-oxoacyl-[acyl-carrier-protein] reductase (iso-C18:0)	3-Oxoisooctadecanoyl-[acyl-carrier protein][c] + H+[c] + Nicotinamide adenine dinucleotide phosphate - reduced[c] <=> (R)-3-Hydroxyisooctadecanoyl-[acyl-carrier protein][c] + Nicotinamide adenine dinucleotide phosphate[c]	1.1.1.100	XNR_0589 or XNR_3581 or XNR_4461 or XNR_4989 or XNR_5007 or XNR_5492 or XNR_5493 or XNR_5881	-1000	1000	Fatty acid biosynthesis	Included by getModelFromHomology
	3OARi60	3-oxoacyl-[acyl-carrier-protein] reductase (iso-C6:0)	3-Oxoisohexanoyl-[acyl-carrier protein][c] + H+[c] + Nicotinamide adenine dinucleotide phosphate - reduced[c] <=> (R)-3-Hydroxyisohexanoyl-[acyl-carrier protein][c] + Nicotinamide adenine dinucleotide phosphate[c]	1.1.1.100	XNR_0589 or XNR_3581 or XNR_4461 or XNR_4989 or XNR_5007 or XNR_5492 or XNR_5493 or XNR_5881	-1000	1000	Fatty acid biosynthesis	Included by getModelFromHomology
	3OARi70	3-oxoacyl-[acyl-carrier-protein] reductase (iso-C7:0)	3-Oxoisoheptanoyl-[acyl-carrier protein][c] + H+[c] + Nicotinamide adenine dinucleotide phosphate - reduced[c] <=> (R)-3-Hydroxyisoheptanoyl-[acyl-carrier protein][c] + Nicotinamide adenine dinucleotide phosphate[c]	1.1.1.100	XNR_0589 or XNR_3581 or XNR_4461 or XNR_4989 or XNR_5007 or XNR_5492 or XNR_5493 or XNR_5881	-1000	1000	Fatty acid biosynthesis	Included by getModelFromHomology
	3OARi80	3-oxoacyl-[acyl-carrier-protein] reductase (iso-C8:0)	3-Oxoisooctanoyl-[acyl-carrier protein][c] + H+[c] + Nicotinamide adenine dinucleotide phosphate - reduced[c] <=> (R)-3-Hydroxyisooctanoyl-[acyl-carrier protein][c] + Nicotinamide adenine dinucleotide phosphate[c]	1.1.1.100	XNR_0589 or XNR_3581 or XNR_4461 or XNR_4989 or XNR_5007 or XNR_5492 or XNR_5493 or XNR_5881	-1000	1000	Fatty acid biosynthesis	Included by getModelFromHomology
	3OARi90	3-oxoacyl-[acyl-carrier-protein] reductase (iso-C9:0)	3-Oxoisononanoyl-[acyl-carrier protein][c] + H+[c] + Nicotinamide adenine dinucleotide phosphate - reduced[c] <=> (R)-3-Hydroxyisononanoyl-[acyl-carrier protein][c] + Nicotinamide adenine dinucleotide phosphate[c]	1.1.1.100	XNR_0589 or XNR_3581 or XNR_4461 or XNR_4989 or XNR_5007 or XNR_5492 or XNR_5493 or XNR_5881	-1000	1000	Fatty acid biosynthesis	Included by getModelFromHomology
	3OAS100	3-oxoacyl-[acyl-carrier-protein] synthase (n-C10:0)	H+[c] + Malonyl-[acyl-carrier protein][c] + Octanoyl-ACP (n-C8:0ACP)[c] => 3-Oxodecanoyl-[acyl-carrier protein][c] + acyl carrier protein[c] + CO2[c]	2.3.1.179	XNR_4509	0	1000	Fatty acid biosynthesis	Included by getModelFromHomology
	3OAS110	3-oxoacyl-[acyl-carrier-protein] synthase (n-C11:0)	H+[c] + Malonyl-[acyl-carrier protein][c] + Nonanoyl-ACP (n-C9:0ACP)[c] => 3-Oxoundecanoyl-[acyl-carrier protein][c] + acyl carrier protein[c] + CO2[c]	2.3.1.179	XNR_4509	0	1000	Fatty acid biosynthesis	Included by getModelFromHomology
	3OAS120	3-oxoacyl-[acyl-carrier-protein] synthase (n-C12:0)	Decanoyl-[acp][c] + H+[c] + Malonyl-[acyl-carrier protein][c] => 3-Oxododecanoyl-[acyl-carrier protein][c] + acyl carrier protein[c] + CO2[c]	2.3.1.179	XNR_4509	0	1000	Fatty acid biosynthesis	Included by getModelFromHomology
	3OAS121	3-oxoacyl-[acyl-carrier-protein] synthase (n-C12:1)	cis-dec-3-enoyl-[acyl-carrier protein] (n-C10:1)[c] + H+[c] + Malonyl-[acyl-carrier protein][c] => 3-oxo-cis-dodec-5-enoyl-[acyl-carrier protein][c] + acyl carrier protein[c] + CO2[c]	2.3.1.179	XNR_4509	0	1000	Fatty acid biosynthesis	Included by getModelFromHomology
	3OAS130	3-oxoacyl-[acyl-carrier-protein] synthase (n-C13:0)	H+[c] + Malonyl-[acyl-carrier protein][c] + Undecanoyl-ACP (n-C11:0ACP)[c] => 3-Oxotridecanoyl-[acyl-carrier protein][c] + acyl carrier protein[c] + CO2[c]	2.3.1.179	XNR_4509	0	1000	Fatty acid biosynthesis	Included by getModelFromHomology
	3OAS140	3-oxoacyl-[acyl-carrier-protein] synthase (n-C14:0)	Dodecanoyl-[acyl-carrier protein][c] + H+[c] + Malonyl-[acyl-carrier protein][c] => 3-Oxotetradecanoyl-[acyl-carrier protein][c] + acyl carrier protein[c] + CO2[c]	2.3.1.179	XNR_4509	0	1000	Fatty acid biosynthesis	Included by getModelFromHomology
	3OAS141	3-oxoacyl-[acyl-carrier-protein] synthase (n-C14:1)	cis-dodec-5-enoyl-[acyl-carrier protein] (n-C12:1)[c] + H+[c] + Malonyl-[acyl-carrier protein][c] => 3-oxo-cis-myristol-7-eoyl-[acyl-carrier protein][c] + acyl carrier protein[c] + CO2[c]	2.3.1.179	XNR_4509	0	1000	Fatty acid biosynthesis	Included by getModelFromHomology
	3OAS150	3-oxoacyl-[acyl-carrier-protein] synthase (n-C15:0)	H+[c] + Malonyl-[acyl-carrier protein][c] + Tridecanoyl-ACP (n-C13:0ACP)[c] => 3-Oxopentadecanoyl-[acyl-carrier protein][c] + acyl carrier protein[c] + CO2[c]	2.3.1.179	XNR_4509	0	1000	Fatty acid biosynthesis	Included by getModelFromHomology
	3OAS160	3-oxoacyl-[acyl-carrier-protein] synthase (n-C16:0)	H+[c] + Malonyl-[acyl-carrier protein][c] + Tetradecanoyl-[acp][c] => 3-Oxohexadecanoyl-[acyl-carrier protein][c] + acyl carrier protein[c] + CO2[c]	2.3.1.179	XNR_4509	0	1000	Fatty acid biosynthesis	Included by getModelFromHomology
	3OAS161	3-oxoacyl-[acyl-carrier-protein] synthase (n-C16:1)	H+[c] + Malonyl-[acyl-carrier protein][c] + cis-tetradec-7-enoyl-[acyl-carrier protein] (n-C14:1)[c] => 3-oxo-cis-palm-9-eoyl-[acyl-carrier protein][c] + acyl carrier protein[c] + CO2[c]	2.3.1.179	XNR_4509	0	1000	Fatty acid biosynthesis	Included by getModelFromHomology
	3OAS170	3-oxoacyl-[acyl-carrier-protein] synthase (n-C17:0)	H+[c] + Malonyl-[acyl-carrier protein][c] + Pentadecanoyl-ACP (n-C15:0ACP)[c] => 3-Oxoheptadecanoyl-[acyl-carrier protein][c] + acyl carrier protein[c] + CO2[c]	2.3.1.179	XNR_4509	0	1000	Fatty acid biosynthesis	Included by getModelFromHomology
	3OAS180	3-oxoacyl-[acyl-carrier-protein] synthase (n-C18:0)	H+[c] + Malonyl-[acyl-carrier protein][c] + Hexadecanoyl-[acp][c] => 3-Oxooctadecanoyl-[acyl-carrier protein][c] + acyl carrier protein[c] + CO2[c]	2.3.1.179	XNR_4509	0	1000	Fatty acid biosynthesis	Included by getModelFromHomology
	3OAS181	3-oxoacyl-[acyl-carrier-protein] synthase (n-C18:1)	H+[c] + cis-hexadec-9-enoyl-[acyl-carrier protein] (n-C16:1)[c] + Malonyl-[acyl-carrier protein][c] => 3-oxo-cis-vacc-11-enoyl-[acyl-carrier protein][c] + acyl carrier protein[c] + CO2[c]	2.3.1.179	XNR_4509	0	1000	Fatty acid biosynthesis	Included by getModelFromHomology
	3OAS50	3-oxoacyl-[acyl-carrier-protein] synthase (n-C5:0)	H+[c] + Malonyl-[acyl-carrier protein][c] + Propionyl-ACP (n-C3:0ACP)[c] => 3-Oxopentanoyl-[acyl-carrier protein][c] + acyl carrier protein[c] + CO2[c]	2.3.1.179	XNR_4509	0	1000	Fatty acid biosynthesis	Included by getModelFromHomology
	3OAS60	3-oxoacyl-[acyl-carrier-protein] synthase (n-C6:0)	Butyryl-ACP (n-C4:0ACP)[c] + H+[c] + Malonyl-[acyl-carrier protein][c] => 3-Oxohexanoyl-[acyl-carrier protein][c] + acyl carrier protein[c] + CO2[c]	2.3.1.179	XNR_4509	0	1000	Fatty acid biosynthesis	Included by getModelFromHomology
	3OAS70	3-oxoacyl-[acyl-carrier-protein] synthase (n-C7:0)	H+[c] + Malonyl-[acyl-carrier protein][c] + Pentanoyl-ACP (n-C5:0ACP)[c] => 3-Oxoheptanoyl-[acyl-carrier protein][c] + acyl carrier protein[c] + CO2[c]	2.3.1.179	XNR_4509	0	1000	Fatty acid biosynthesis	Included by getModelFromHomology
	3OAS80	3-oxoacyl-[acyl-carrier-protein] synthase (n-C8:0)	H+[c] + Hexanoyl-ACP (n-C6:0ACP)[c] + Malonyl-[acyl-carrier protein][c] => 3-Oxooctanoyl-[acyl-carrier protein][c] + acyl carrier protein[c] + CO2[c]	2.3.1.179	XNR_4509	0	1000	Fatty acid biosynthesis	Included by getModelFromHomology
	3OAS90	3-oxoacyl-[acyl-carrier-protein] synthase (n-C9:0)	H+[c] + Heptanoyl-ACP (n-C7:0ACP)[c] + Malonyl-[acyl-carrier protein][c] => 3-Oxononanoyl-[acyl-carrier protein][c] + acyl carrier protein[c] + CO2[c]	2.3.1.179	XNR_4509	0	1000	Fatty acid biosynthesis	Included by getModelFromHomology
	3OASai110	3-oxoacyl-[acyl-carrier-protein] synthase (ante-iso-C11:0)	Ante-isononanoyl-ACP (ante-iso-C9:0ACP)[c] + H+[c] + Malonyl-[acyl-carrier protein][c] => 3-Oxoante-isoundecanoyl-[acyl-carrier protein][c] + acyl carrier protein[c] + CO2[c]	2.3.1.179	XNR_4509	0	1000	Fatty acid biosynthesis	Included by getModelFromHomology
	3OASai130	3-oxoacyl-[acyl-carrier-protein] synthase (ante-iso-C13:0)	Ante-isoundecanoyl-ACP (ante-iso-C11:0ACP)[c] + H+[c] + Malonyl-[acyl-carrier protein][c] => 3-Oxoante-isotridecanoyl-[acyl-carrier protein][c] + acyl carrier protein[c] + CO2[c]	2.3.1.179	XNR_4509	0	1000	Fatty acid biosynthesis	Included by getModelFromHomology
	3OASai150	3-oxoacyl-[acyl-carrier-protein] synthase (ante-iso-C15:0)	Ante-isotridecanoyl-ACP (ante-iso-C13:0ACP)[c] + H+[c] + Malonyl-[acyl-carrier protein][c] => 3-Oxoante-isopentadecanoyl-[acyl-carrier protein][c] + acyl carrier protein[c] + CO2[c]	2.3.1.179	XNR_4509	0	1000	Fatty acid biosynthesis	Included by getModelFromHomology
	3OASai170	3-oxoacyl-[acyl-carrier-protein] synthase (ante-iso-C17:0)	Ante-isopentadecanoyl-ACP (ante-iso-C15:0ACP)[c] + H+[c] + Malonyl-[acyl-carrier protein][c] => 3-Oxoante-isoheptadecanoyl-[acyl-carrier protein][c] + acyl carrier protein[c] + CO2[c]	2.3.1.179	XNR_4509	0	1000	Fatty acid biosynthesis	Included by getModelFromHomology
	3OASai70	3-oxoacyl-[acyl-carrier-protein] synthase (ante-iso-C7:0)	Ante-isovaleryl-ACP (ante-iso-C5:0ACP)[c] + H+[c] + Malonyl-[acyl-carrier protein][c] => 3-Oxoante-isoheptanoyl-[acyl-carrier protein][c] + acyl carrier protein[c] + CO2[c]	2.3.1.179	XNR_4509	0	1000	Fatty acid biosynthesis	Included by getModelFromHomology
	3OASai90	3-oxoacyl-[acyl-carrier-protein] synthase (ante-iso-C9:0)	Ante-isoheptanoyl-ACP (ante-iso-C7:0ACP)[c] + H+[c] + Malonyl-[acyl-carrier protein][c] => 3-Oxoante-isononanoyl-[acyl-carrier protein][c] + acyl carrier protein[c] + CO2[c]	2.3.1.179	XNR_4509	0	1000	Fatty acid biosynthesis	Included by getModelFromHomology
	3OASi100	3-oxoacyl-[acyl-carrier-protein] synthase (iso-C10:0)	H+[c] + Isooctanoyl-ACP (iso-C8:0ACP)[c] + Malonyl-[acyl-carrier protein][c] => 3-Oxoisodecanoyl-[acyl-carrier protein][c] + acyl carrier protein[c] + CO2[c]	2.3.1.179	XNR_4509	0	1000	Fatty acid biosynthesis	Included by getModelFromHomology
	3OASi110	3-oxoacyl-[acyl-carrier-protein] synthase (iso-C11:0)	H+[c] + Isononanoyl-ACP (iso-C9:0ACP)[c] + Malonyl-[acyl-carrier protein][c] => 3-Oxoisoundecanoyl-[acyl-carrier protein][c] + acyl carrier protein[c] + CO2[c]	2.3.1.179	XNR_4509	0	1000	Fatty acid biosynthesis	Included by getModelFromHomology
	3OASi120	3-oxoacyl-[acyl-carrier-protein] synthase (iso-C12:0)	H+[c] + Isodecanoyl-ACP (iso-C10:0ACP)[c] + Malonyl-[acyl-carrier protein][c] => 3-Oxoisododecanoyl-[acyl-carrier protein][c] + acyl carrier protein[c] + CO2[c]	2.3.1.179	XNR_4509	0	1000	Fatty acid biosynthesis	Included by getModelFromHomology
	3OASi130	3-oxoacyl-[acyl-carrier-protein] synthase (iso-C13:0)	H+[c] + Isoundecanoyl-ACP (iso-C11:0ACP)[c] + Malonyl-[acyl-carrier protein][c] => 3-Oxoisotridecanoyl-[acyl-carrier protein][c] + acyl carrier protein[c] + CO2[c]	2.3.1.179	XNR_4509	0	1000	Fatty acid biosynthesis	Included by getModelFromHomology
	3OASi140	3-oxoacyl-[acyl-carrier-protein] synthase (iso-C14:0)	H+[c] + Isododecanoyl-ACP (iso-C12:0ACP)[c] + Malonyl-[acyl-carrier protein][c] => 3-Oxoisotetradecanoyl-[acyl-carrier protein][c] + acyl carrier protein[c] + CO2[c]	2.3.1.179	XNR_4509	0	1000	Fatty acid biosynthesis	Included by getModelFromHomology
	3OASi150	3-oxoacyl-[acyl-carrier-protein] synthase (iso-C15:0)	H+[c] + Isotridecanoyl-ACP (iso-C13:0ACP)[c] + Malonyl-[acyl-carrier protein][c] => 3-Oxoisopentadecanoyl-[acyl-carrier protein][c] + acyl carrier protein[c] + CO2[c]	2.3.1.179	XNR_4509	0	1000	Fatty acid biosynthesis	Included by getModelFromHomology
	3OASi160	3-oxoacyl-[acyl-carrier-protein] synthase (iso-C16:0)	H+[c] + Isomyristoyl-ACP (iso-C14:0ACP)[c] + Malonyl-[acyl-carrier protein][c] => 3-Oxoisohexadecanoyl-[acyl-carrier protein][c] + acyl carrier protein[c] + CO2[c]	2.3.1.179	XNR_4509	0	1000	Fatty acid biosynthesis	Included by getModelFromHomology
	3OASi170	3-oxoacyl-[acyl-carrier-protein] synthase (iso-C17:0)	H+[c] + Isopentadecanoyl-ACP (iso-C15:0ACP)[c] + Malonyl-[acyl-carrier protein][c] => 3-Oxoisoheptadecanoyl-[acyl-carrier protein][c] + acyl carrier protein[c] + CO2[c]	2.3.1.179	XNR_4509	0	1000	Fatty acid biosynthesis	Included by getModelFromHomology
	3OASi180	3-oxoacyl-[acyl-carrier-protein] synthase (iso-C18:0)	H+[c] + Isopalmitoyl-ACP (iso-C16:0ACP)[c] + Malonyl-[acyl-carrier protein][c] => 3-Oxoisooctadecanoyl-[acyl-carrier protein][c] + acyl carrier protein[c] + CO2[c]	2.3.1.179	XNR_4509	0	1000	Fatty acid biosynthesis	Included by getModelFromHomology
	3OASi60	3-oxoacyl-[acyl-carrier-protein] synthase (iso-C6:0)	H+[c] + Isobutyryl-ACP (iso-C4:0ACP)[c] + Malonyl-[acyl-carrier protein][c] => 3-Oxoisohexanoyl-[acyl-carrier protein][c] + acyl carrier protein[c] + CO2[c]	2.3.1.179	XNR_4509	0	1000	Fatty acid biosynthesis	Included by getModelFromHomology
	3OASi70	3-oxoacyl-[acyl-carrier-protein] synthase (iso-C7:0)	H+[c] + Isovaleryl-ACP (iso-C5:0ACP)[c] + Malonyl-[acyl-carrier protein][c] => 3-Oxoisoheptanoyl-[acyl-carrier protein][c] + acyl carrier protein[c] + CO2[c]	2.3.1.179	XNR_4509	0	1000	Fatty acid biosynthesis	Included by getModelFromHomology
	3OASi80	3-oxoacyl-[acyl-carrier-protein] synthase (iso-C8:0)	H+[c] + Isohexanoyl-ACP (iso-C6:0ACP)[c] + Malonyl-[acyl-carrier protein][c] => 3-Oxoisooctanoyl-[acyl-carrier protein][c] + acyl carrier protein[c] + CO2[c]	2.3.1.179	XNR_4509	0	1000	Fatty acid biosynthesis	Included by getModelFromHomology
	3OASi90	3-oxoacyl-[acyl-carrier-protein] synthase (iso-C9:0)	H+[c] + Isoheptanoyl-ACP (iso-C7:0ACP)[c] + Malonyl-[acyl-carrier protein][c] => 3-Oxoisononanoyl-[acyl-carrier protein][c] + acyl carrier protein[c] + CO2[c]	2.3.1.179	XNR_4509	0	1000	Fatty acid biosynthesis	Included by getModelFromHomology
	3OCHOCDH	3-oxocholest-4-en-26-oyl-CoA dehydrogenase	(25S)-3-oxocholest-4-en-26-oyl-CoA[c] + Hydrogen-acceptor[c] => 3-oxocholest-4,24-dien-26-oyl-CoA[c] + Hydrogen-donor[c]	1.3.99	XNR_5819	0	1000	Steroid degradation	Included by getModelFromHomology
	3OXCOADH	3-oxochol-4-en-24-oyl-CoA dehydrogenase	3-oxochol-4-en-24-oyl-CoA[c] + Hydrogen-acceptor[c] => 3-oxochol-4,22-dien-24-oyl-CoA[c] + Hydrogen-donor[c]	1.3.99	XNR_5818	0	1000	Steroid degradation	Included by getModelFromHomology
	3OXCOAT	3-oxoadipyl-CoA thiolase	Coenzyme A[c] + 3-Oxoadipyl-CoA[c] <=> Acetyl-CoA[c] + Succinyl-CoA[c]	2.3.1.16	XNR_0217 or XNR_0301 or XNR_0766 or XNR_1438 or XNR_1987 or XNR_2158	-1000	1000	Benzoate degradation	Included by getModelFromHomology
	45DOPA	4,5-DOPA dioxygenase extradiol;4,5-DOPA-dioxygenase	L-dopa[c] + O2[c] => 4,5-seco-dopa[c] + H+[c]	1.13.11.29	XNR_2144	0	1000	Betalain biosynthesis	Included by getModelFromHomology
	4HDAPMO	4-hydroxyacetophenone monooxygenase	Hydrogen-donor[c] + 4-hydroxyacetophenone[c] + O2[c] => 4-hydroxyphenylacetate[c] + Hydrogen-acceptor[c] + H2O[c]	1.14.13.84	XNR_2110	0	1000	Bisphenol degradation	Included by getModelFromHomology
	4HGLSD	L-4-hydroxyglutamate semialdehyde dehydrogenase	L-4-Hydroxyglutamate semialdehyde[c] + H2O[c] + Nicotinamide adenine dinucleotide[c] => L-erythro-4-Hydroxyglutamate[c] + 2 H+[c] + Nicotinamide adenine dinucleotide - reduced[c]	1.2.1.88	XNR_1311 or XNR_2157	0	1000	Arginine and proline metabolism	Included by getModelFromHomology
	4HPROOR	cis-4-Hydroxy-D-proline:oxygen oxidoreductase (deaminating)	cis-4-hydroxy-D-proline[c] + O2[c] => 1-pyrroline-4-hydroxy-2-carboxylate[c] + Hydrogen peroxide[c]	1.4.3.3	XNR_0297	0	1000	Arginine and proline metabolism	Included by getModelFromHomology
	4HTHRS	4-Hydroxy-L-threonine synthase	H2O[c] + O-Phospho-4-hydroxy-L-threonine[c] => 4-Hydroxy-L-threonine[c] + Phosphate[c]	4.2.3.1	XNR_1478 or XNR_2396	0	1000	Vitamin B6 metabolism	Included by getModelFromHomology
	4HXPUHBT	4-hydroxyphenylpyruvate:5-amino-6-(D-ribitylamino)uracil 4-hydroxybenzyltransferase	3-(4-Hydroxyphenyl)pyruvate[c] + 4-(1-D-Ribitylamino)-5-aminouracil[c] + 2 S-Adenosyl-L-methionine[c] + H2O[c] <=> 2 5'-Deoxyadenosine[c] + 7,8-Didemethyl-8-hydroxy-5-deazariboflavin[c] + 2 H+[c] + 2 L-Methionine[c] + Ammonium[c] + Oxalate[c]	2.5.1.77	XNR_2222	-1000	1000	Methane metabolism	Included by getModelFromHomology
	4HYBUT	4-hydroxybutyrate:CoA ligase (ADP-forming)	ATP[c] + Coenzyme A[c] + 4-hydroxybutanoate[c] => 4-hydroxybutanoyl-CoA[c] + ADP[c] + Phosphate[c]	6.2.1.M7	XNR_1022	0	1000	Butanoate metabolism	Included by getModelFromHomology
	4MBZDH	4-tolualdehyde dehydrogenase	4-methylbenzaldehyde[c] + H2O[c] + Nicotinamide adenine dinucleotide[c] => 2 H+[c] + Nicotinamide adenine dinucleotide - reduced[c] + 4-toluenecarboxylate[c]	1.2.1.28	XNR_3418	0	1000	Xylene degradation	Included by getModelFromHomology
	4NIPHOM	4-nitrophenol 2-monooxygenase	4-nitrophenol[c] + 2 H+[c] + Nicotinamide adenine dinucleotide - reduced[c] + O2[c] => 4-nitrocatechol[c] + H2O[c] + Nicotinamide adenine dinucleotide[c]	1.14.13.29	XNR_2414	0	1000	Aminobenzoate degradation	Included by getModelFromHomology
	4PCP	tetrapeptide L,D-carboxypeptidase	L-alanine-D-glutamate-meso-2,6-diaminoheptanedioate-D-alanine[c] + H2O[c] => L-alanine-D-glutamate-meso-2,6-diaminoheptanedioate[c] + D-Alanine[c]		XNR_0440	0	1000	Murein Recycling	Included by getModelFromHomology
	4SBZADH	4-sulfobenzaldehyde dehydrogenase	4-sulfobenzaldehyde[c] + H2O[c] + Nicotinamide adenine dinucleotide[c] <=> 4-sulfobenzoate[c] + 2 H+[c] + Nicotinamide adenine dinucleotide - reduced[c]	1.2.1.62	XNR_5809	-1000	1000	Toluene degradation	Included by getModelFromHomology
	5OP3TCCL	5-oxopent-3-ene-1,2,5-tricarboxylate carboxy-lyase	(3E,5R)-5-carboxy-2-oxohept-3-enedioate[c] + H+[c] => (2Z,4Z)-2-hydroxyhepta-2,4-dienedioate[c] + CO2[c]		XNR_1266	0	1000	Tyrosine metabolism	Included by getModelFromHomology
	6ADOFUT	6-aminodeoxyfutalosine deaminase	6-amino-6-deoxyfutalosine[c] + H2O[c] + H+[c] => futalosine[c] + Ammonium[c]	3.5.4.40	XNR_1181 or XNR_3702	0	1000	Ubiquinone and other terpenoid-quinone biosynthesis	Included by getModelFromHomology
	6PHBG	6-phospho-beta-glucosidase	H2O[c] + Salicin 6-phosphate[c] => 2-(Hydroxymethyl)phenol[c] + D-Glucose 6-phosphate[c]	3.2.1.86	XNR_4287 or XNR_4398	0	1000	Alternate Carbon metabolism	Included by getModelFromHomology
	AAAHYD	Acylamide aminohydrolase	benzamide[c] + H2O[c] <=> benzoate[c] + Ammonium[c]	3.5.1.4	XNR_0864 or XNR_5487	-1000	1000	Aminobenzoate degradation	Included by getModelFromHomology
	AACOATi	Acetoacetyl-CoA:acetate CoA-transferase	Acetoacetate[c] + ATP[c] + Coenzyme A[c] => Acetoacetyl-CoA[c] + AMP[c] + Diphosphate[c]	6.2.1.16	XNR_5448	0	1000	Butanoate metabolism	Included by getModelFromHomology
	AAMYLe	alpha-amylase	1,4-alpha-D-glucan[e] => Maltohexaose[e]		XNR_4650	0	1000	Alternate Carbon metabolism	Included by getModelFromHomology
	AATA	alpha-aminoadipate aminotransferase;L-2-aminoadipate aminotransferase;2-aminoadipate-2-oxoglutarate aminotransferase	L-2-aminoadipate[c] + 2-Oxoglutarate[c] <=> 2-Oxoadipate[c] + L-Glutamate[c]	2.6.1.39	XNR_3538 or XNR_5427	-1000	1000	Threonine and Lysine metabolism	Included by getModelFromHomology
	AATC	L-cysteate aminotransferase	L-cysteate[c] + 2-Oxoglutarate[c] <=> 3-sulfopyruvate[c] + L-Glutamate[c]	2.6.1.1	XNR_3703	-1000	1000	Cysteine and methionine metabolism	Included by getModelFromHomology
	ABPYRATA	4-aminobutyrate aminotransferase	4-Aminobutanoate[c] + Pyruvate[c] <=> L-Alanine[c] + Succinic semialdehyde[c]	2.6.1.19	XNR_1169	-1000	1000	Alanine, aspartate and glutamate metabolism	Included by getModelFromHomology
	ABTA	4-aminobutyrate transaminase	4-Aminobutanoate[c] + 2-Oxoglutarate[c] <=> L-Glutamate[c] + Succinic semialdehyde[c]	2.6.1.19	XNR_1169	-1000	1000	Alanine, aspartate and glutamate metabolism	Included by getModelFromHomology
	ABTDG	D-arabinitol 4-dehydrogenase (NAD)	D-Arabinitol[c] + Nicotinamide adenine dinucleotide[c] <=> H+[c] + Nicotinamide adenine dinucleotide - reduced[c] + D-Xylulose[c]	1.1.1.11	XNR_2050	-1000	1000	Pentose and glucuronate interconversions	Included by getModelFromHomology
	ABUTD	Aminobutyraldehyde dehydrogenase	4-Aminobutanal[c] + H2O[c] + Nicotinamide adenine dinucleotide[c] => 4-Aminobutanoate[c] + 2 H+[c] + Nicotinamide adenine dinucleotide - reduced[c]	1.2.1.3	XNR_1166 or XNR_1178 or XNR_3418 or XNR_3881 or XNR_4007 or XNR_5220	0	1000	Arginine and proline metabolism	Included by getModelFromHomology
	ACACT1r	acetyl-CoA C-acetyltransferase	2 Acetyl-CoA[c] <=> Acetoacetyl-CoA[c] + Coenzyme A[c]	2.3.1.9	XNR_0217 or XNR_0301 or XNR_1438 or XNR_1987 or XNR_2158 or XNR_3582	-1000	1000	Fatty acid biosynthesis	Included by getModelFromHomology
	ACACT2r	acetyl-CoA C-acyltransferase (butanoyl-CoA) (r)	3-Oxohexanoyl-CoA[c] + Coenzyme A[c] => Acetyl-CoA[c] + Butanoyl-CoA[c]	2.3.1.16	XNR_0217 or XNR_0301 or XNR_0766 or XNR_1438 or XNR_1987 or XNR_2158	0	1000	Fatty acid biosynthesis	Included by getModelFromHomology
	ACACT3r	acetyl-CoA C-acyltransferase (hexanoyl-CoA) (r)	3-Oxooctanoyl-CoA[c] + Coenzyme A[c] => Acetyl-CoA[c] + Hexanoyl-CoA (n-C6:0CoA)[c]	2.3.1.16	XNR_0217 or XNR_0301 or XNR_0766 or XNR_1438 or XNR_1987 or XNR_2158	0	1000	Fatty acid biosynthesis	Included by getModelFromHomology
	ACACT4r	acetyl-CoA C-acyltransferase (octanoyl-CoA) (r)	3-Oxodecanoyl-CoA[c] + Coenzyme A[c] => Acetyl-CoA[c] + Octanoyl-CoA (n-C8:0CoA)[c]	2.3.1.16	XNR_0217 or XNR_0301 or XNR_0766 or XNR_1438 or XNR_1987 or XNR_2158	0	1000	Fatty acid biosynthesis	Included by getModelFromHomology
	ACACT5r	acetyl-CoA C-acyltransferase (decanoyl-CoA) (r)	3-Oxododecanoyl-CoA[c] + Coenzyme A[c] => Acetyl-CoA[c] + Decanoyl-CoA (n-C10:0CoA)[c]	2.3.1.16	XNR_0217 or XNR_0301 or XNR_0766 or XNR_1438 or XNR_1987 or XNR_2158	0	1000	Fatty acid biosynthesis	Included by getModelFromHomology
	ACACT6r	acetyl-CoA C-acyltransferase (dodecanoyl-CoA) (r)	3-Oxotetradecanoyl-CoA[c] + Coenzyme A[c] => Acetyl-CoA[c] + Dodecanoyl-CoA (n-C12:0CoA)[c]	2.3.1.16	XNR_0217 or XNR_0301 or XNR_0766 or XNR_1438 or XNR_1987 or XNR_2158	0	1000	Fatty acid biosynthesis	Included by getModelFromHomology
	ACACT7r	acetyl-CoA C-acyltransferase (tetradecanoyl-CoA) (r)	3-Oxohexadecanoyl-CoA[c] + Coenzyme A[c] => Acetyl-CoA[c] + Tetradecanoyl-CoA (n-C14:0CoA)[c]	2.3.1.16	XNR_0217 or XNR_0301 or XNR_0766 or XNR_1438 or XNR_1987 or XNR_2158	0	1000	Fatty acid biosynthesis	Included by getModelFromHomology
	ACACT8r	acetyl-CoA acyltransferase (hexadecanoyl-CoA) (r)	3-Oxooctadecanoyl-CoA[c] + Coenzyme A[c] <=> Acetyl-CoA[c] + Palmitoyl-CoA (n-C16:0CoA)[c]	2.3.1.16	XNR_0217 or XNR_0301 or XNR_0766 or XNR_1438 or XNR_1987 or XNR_2158	-1000	1000	Fatty acid biosynthesis	Included by getModelFromHomology
	ACBIPGT	Adenosyl cobinamide phosphate guanyltransferase	Adenosyl cobinamide phosphate[c] + GTP[c] + H+[c] => Adenosine-GDP-cobinamide[c] + Diphosphate[c]	2.7.7.62	XNR_4708	0	1000	Porphyrin and chlorophyll metabolism	Included by getModelFromHomology
	ACCAHh	4.1.99.4-RXN	1-aminocyclopropane-1-carboxylate[c] + H2O[c] => 2-Oxobutanoate[c] + Ammonium[c]	3.5.99.7	XNR_1559	0	1000	Cysteine and methionine metabolism	Included by getModelFromHomology
	ACCOAC	acetyl-CoA carboxylase	Acetyl-CoA[c] + ATP[c] + Bicarbonate[c] => ADP[c] + H+[c] + Malonyl-CoA[c] + Phosphate[c]	6.4.1.2	(XNR_2648 and XNR_2273) or XNR_4211 or (XNR_2648 and XNR_2273) or XNR_4019 or XNR_4211 or (XNR_2648 and XNR_2273) or XNR_4019 or XNR_4211	0	1000	Fatty acid biosynthesis	Included by getModelFromHomology
	ACCOAC_1	carboxybiotin-carboxyl-carrier-protein:acetyl-CoA carboxytransferase	Acetyl-CoA[c] + Carboxybiotin-carboxyl-carrier protein[c] <=> Holo-[carboxylase][c] + Malonyl-CoA[c]	6.4.1.2	XNR_2273 or XNR_4019 or (XNR_4211 and XNR_2648 and XNR_2273) or XNR_4211 or XNR_2273 or XNR_4019 or (XNR_4211 and XNR_2648 and XNR_2273) or XNR_4211	-1000	1000	Fatty acid biosynthesis	Included by getModelFromHomology
	ACCS	N-acetylcysteine synthase (putative acyl-transferase)	Acetyl-CoA[c] + L-Cysteine[c] => N-Acetyl-L-Cysteine[c] + Coenzyme A[c]		XNR_1674	0	1000		Included by getModelFromHomology
	ACETDH	acetoin dehydrogenase	ACETOIN[c] + Coenzyme A[c] + Nicotinamide adenine dinucleotide[c] => Acetaldehyde[c] + Acetyl-CoA[c] + H+[c] + Nicotinamide adenine dinucleotide - reduced[c]	2.3.1.190	XNR_0677 or XNR_4702	0	1000	Butanoate metabolism	Included by getModelFromHomology
	ACGAMK	N-acetylglucosamine kinase	N-Acetyl-D-glucosamine[c] + ATP[c] => N-Acetyl-D-glucosamine 6-phosphate[c] + ADP[c] + H+[c]	2.7.1.59	XNR_2406	0	1000	Murein Recycling	Included by getModelFromHomology
	ACGK	acetylglutamate kinase	N-Acetyl-L-glutamate[c] + ATP[c] => N-Acetyl-L-glutamyl 5-phosphate[c] + ADP[c]	2.7.2.8	XNR_5267	0	1000	Arginine biosynthesis	Included by getModelFromHomology
	ACGS	N-acetylglutamate synthase	Acetyl-CoA[c] + L-Glutamate[c] => N-Acetyl-L-glutamate[c] + Coenzyme A[c] + H+[c]	2.3.1.1	XNR_3480 or XNR_5266	0	1000	Arginine biosynthesis	Included by getModelFromHomology
	ACHBS	2-aceto-2-hydroxybutanoate synthase	2-Oxobutanoate[c] + H+[c] + Pyruvate[c] => (S)-2-Aceto-2-hydroxybutanoate[c] + CO2[c]	2.2.1.6	(XNR_1321 and XNR_1320) or (XNR_4225 and XNR_1320)	0	1000	Valine, leucine and isoleucine biosynthesis	Included by getModelFromHomology
	ACITRULD	acetylcitrulline deacetylase	H2O[c] + N-acetyl-L-citrulline[c] => Acetate[c] + L-Citrulline[c]	3.5.1.16	XNR_0442 or XNR_5151	0	1000	Arginine biosynthesis	Included by getModelFromHomology
	ACKr	acetate kinase	Acetate[c] + ATP[c] <=> Acetyl phosphate[c] + ADP[c]	2.7.2.1	XNR_1409	-1000	1000	Pyruvate metabolism	Included by getModelFromHomology
	ACLS	acetolactate synthase	H+[c] + 2 Pyruvate[c] => (S)-2-Acetolactate[c] + CO2[c]	2.2.1.6	(XNR_1321 and XNR_1320) or (XNR_4225 and XNR_1320)	0	1000	Valine, leucine and isoleucine biosynthesis	Included by getModelFromHomology
	ACM6PH	N-acetylmuramate 6-phosphate hydrolase	N-acetylmuramate 6-phosphate[c] + H2O[c] <=> N-Acetyl-D-glucosamine 6-phosphate[c] + D-Lactate[c]	4.2.1.126	XNR_2384	-1000	1000	Amino sugar and nucleotide sugar metabolism	Included by getModelFromHomology
	ACNMS	N-acetylneuraminate synthase	N-acetyl-D-mannosamine[c] + H2O[c] + Phosphoenolpyruvate[c] => N-acetyl-beta-neuraminate[c] + Phosphate[c]	2.5.1.56	XNR_3962	0	1000	Amino sugar and nucleotide sugar metabolism	Included by getModelFromHomology
	ACOAD1f	acyl-CoA dehydrogenase (butanoyl-CoA)	Crotonoyl-CoA[c] + Flavin adenine dinucleotide reduced[c] => Butanoyl-CoA[c] + Flavin adenine dinucleotide oxidized[c]	1.3.8.7	XNR_0302 or XNR_4214 or XNR_5133	0	1000	Fatty acid degradation	Included by getModelFromHomology
	ACOAD2f	acyl-CoA dehydrogenase (hexanoyl-CoA)	Flavin adenine dinucleotide reduced[c] + trans-Hex-2-enoyl-CoA[c] => Flavin adenine dinucleotide oxidized[c] + Hexanoyl-CoA (n-C6:0CoA)[c]	1.3.8.7	XNR_0302 or XNR_4214 or XNR_5133	0	1000	Fatty acid degradation	Included by getModelFromHomology
	ACOAD3f	acyl-CoA dehydrogenase (octanoyl-CoA)	Flavin adenine dinucleotide reduced[c] + trans-Oct-2-enoyl-CoA[c] => Flavin adenine dinucleotide oxidized[c] + Octanoyl-CoA (n-C8:0CoA)[c]	1.3.8.7	XNR_0302 or XNR_4214 or XNR_5133	0	1000	Fatty acid degradation	Included by getModelFromHomology
	ACOAD4f	acyl-CoA dehydrogenase (decanoyl-CoA)	trans-Dec-2-enoyl-CoA[c] + Flavin adenine dinucleotide reduced[c] => Decanoyl-CoA (n-C10:0CoA)[c] + Flavin adenine dinucleotide oxidized[c]	1.3.8.7	XNR_0302 or XNR_4214 or XNR_5133	0	1000	Fatty acid degradation	Included by getModelFromHomology
	ACOAD5f	acyl-CoA dehydrogenase (dodecanoyl-CoA)	trans-Dodec-2-enoyl-CoA[c] + Flavin adenine dinucleotide reduced[c] => Dodecanoyl-CoA (n-C12:0CoA)[c] + Flavin adenine dinucleotide oxidized[c]	1.3.8.7	XNR_0302 or XNR_4214 or XNR_5133	0	1000	Fatty acid degradation	Included by getModelFromHomology
	ACOAD6f	acyl-CoA dehydrogenase (tetradecanoyl-CoA)	Flavin adenine dinucleotide reduced[c] + trans-Tetradec-2-enoyl-CoA[c] => Flavin adenine dinucleotide oxidized[c] + Tetradecanoyl-CoA (n-C14:0CoA)[c]	1.3.8.7	XNR_0302 or XNR_4214 or XNR_5133	0	1000	Fatty acid degradation	Included by getModelFromHomology
	ACOAD7f	acyl-CoA dehydrogenase (hexadecanoyl-CoA)	Flavin adenine dinucleotide reduced[c] + trans-Hexadec-2-enoyl-CoA[c] => Flavin adenine dinucleotide oxidized[c] + Palmitoyl-CoA (n-C16:0CoA)[c]	1.3.8.7	XNR_0302 or XNR_4214 or XNR_5133	0	1000	Fatty acid degradation	Included by getModelFromHomology
	ACOAD8f	acyl-CoA dehydrogenase (octadecanoyl-CoA)	Flavin adenine dinucleotide oxidized[c] + Stearoyl-CoA (n-C18:0CoA)[c] <=> Flavin adenine dinucleotide reduced[c] + trans-Octadec-2-enoyl-CoA[c]	1.3.99.3	XNR_0302 or XNR_4214 or XNR_5133	-1000	1000	Fatty acid degradation	Included by getModelFromHomology
	ACOAD9	acyl-CoA dehydrogenase (Isobutiryl-CoA)	Flavin adenine dinucleotide oxidized[c] + Isobutyryl-CoA[c] => 2-Methylprop-2-enoyl-CoA[c] + Flavin adenine dinucleotide reduced[c]	1.3.99.12	XNR_0222 or XNR_1951 or XNR_4209 or XNR_5417	0	1000	Valine, leucine and isoleucine metabolism	Included by getModelFromHomology
	ACOADH1	acyl-CoA dehydrogenase (2-Methyl-butanoyl-CoA)	2-Methylbutanoyl-CoA[c] + Flavin adenine dinucleotide oxidized[c] => trans-2-Methylbut-2-enoyl-CoA[c] + Flavin adenine dinucleotide reduced[c]	1.3.99.2	XNR_0222 or XNR_1951 or XNR_4209 or XNR_5417	0	1000	Valine, leucine and isoleucine metabolism	Included by getModelFromHomology
	ACOATA	Acetyl-CoA ACP transacylase	acyl carrier protein[c] + Acetyl-CoA[c] <=> Acetyl-ACP[c] + Coenzyme A[c]	2.3.1.180	XNR_0396 or XNR_4511	-1000	1000	Fatty acid biosynthesis	Included by getModelFromHomology
	ACODA	N-acetylornithinase;acetylornithine deacetylase	N2-Acetyl-L-ornithine[c] + H2O[c] <=> Acetate[c] + Ornithine[c]	3.5.1.16	XNR_0442 or XNR_5151	-1000	1000	Arginine and proline metabolism	Included by getModelFromHomology
	ACON6LAT	acetyl-CoA:enzyme N6-(dihydrolipoyl)lysine S-acetyltransferase	Enzyme N6-(dihydrolipoyl)lysine[c] + Acetyl-CoA[c] + H+[c] <=> S-Acetyldihydrolipoamide[c] + Coenzyme A[c]	2.3.1.12	XNR_3056 or XNR_3069	-1000	1000	Pyruvate metabolism	Included by getModelFromHomology
	ACONMT	Trans-aconitate methyltransferase	trans-Aconitate[c] + S-Adenosyl-L-methionine[c] => E-3-carboxy-2-pentenedioate 6-methyl ester[c] + S-Adenosyl-L-homocysteine[c]	2.1.1.144	XNR_2073	0	1000	C5-Branched dibasic acid metabolism	Included by getModelFromHomology
	ACONTa	aconitase (half-reaction A, Citrate hydro-lyase)	Citrate[c] <=> cis-Aconitate[c] + H2O[c]	4.2.1.3	XNR_0780	-1000	1000	Citric Acid Cycle	Included by getModelFromHomology
	ACONTb	aconitase (half-reaction B, Isocitrate hydro-lyase)	cis-Aconitate[c] + H2O[c] <=> Isocitrate[c]	4.2.1.3	XNR_0780	-1000	1000	Citric Acid Cycle	Included by getModelFromHomology
	ACOTA	acetylornithine transaminase	N2-Acetyl-L-ornithine[c] + 2-Oxoglutarate[c] <=> N-Acetyl-L-glutamate 5-semialdehyde[c] + L-Glutamate[c]	2.6.1.11	XNR_5268	-1000	1000	Arginine biosynthesis	Included by getModelFromHomology
	ACPS1	acyl-carrier protein synthase	apoprotein [acyl carrier protein][c] + Coenzyme A[c] => acyl carrier protein[c] + H+[c] + Adenosine 3',5'-bisphosphate[c]	2.7.8.7	XNR_3772	0	1000	Pantothenate and CoA biosynthesis	Included by getModelFromHomology
	ACPSact	acyl-carrier protein synthase (actinorhodin)	apoprotein [acyl carrier protein] (ACT)[c] + Coenzyme A[c] => acyl carrier protein (specific to actinorhodin PKS)[c] + H+[c] + Adenosine 3',5'-bisphosphate[c]	2.7.8.7	XNR_3772	0	1000	Actinorhodin Biosynthesis	Included by getModelFromHomology
	ACPScda	acyl-carrier protein synthase (calcium-dependent antibiotics)	apoprotein [acyl carrier protein] (CDA)[c] + Coenzyme A[c] => acyl carrier protein (specific to CDA)[c] + H+[c] + Adenosine 3',5'-bisphosphate[c]	2.7.8.7	XNR_5716	0	1000	Calcium-Dependent Antibiotics Biosynthesis	Included by getModelFromHomology
	ACPSpdscpk	acyl-carrier-protein phosphodiesterase (cpk)	Acyl carrier protein (specific to coelimycin)[c] + H2O[c] => apoprotein [acyl carrier protein] (cpk)[c] + H+[c] + Pantetheine 4'-phosphate[c]		XNR_3044	0	1000	Coelimycin biosynthesis	Included by getModelFromHomology
	ACPSredL	acyl-carrier protein synthase (redL)	apoprotein [acyl carrier protein] (RED - redL)[c] + Coenzyme A[c] => acyl carrier protein (specific to RED(redL))[c] + H+[c] + Adenosine 3',5'-bisphosphate[c]	2.7.8.7	XNR_3772	0	1000	Undecylprodigiosin Biosynthesis	Included by getModelFromHomology
	ACPSredN	acyl-carrier protein synthase (redN)	apoprotein [acyl carrier protein] (RED - redN)[c] + Coenzyme A[c] => acyl carrier protein (specific to RED(redN))[c] + H+[c] + Adenosine 3',5'-bisphosphate[c]	2.7.8.7	XNR_3772	0	1000	Undecylprodigiosin Biosynthesis	Included by getModelFromHomology
	ACPSredQ	acyl-carrier protein synthase (redQ)	apoprotein [acyl carrier protein] (RED - redQ)[c] + Coenzyme A[c] => acyl carrier protein (specific to RED(redQ))[c] + H+[c] + Adenosine 3',5'-bisphosphate[c]	2.7.8.7	XNR_3772	0	1000	Undecylprodigiosin Biosynthesis	Included by getModelFromHomology
	ACPpds	acyl-carrier-protein phosphodiesterase	acyl carrier protein[c] + H2O[c] => apoprotein [acyl carrier protein][c] + H+[c] + Pantetheine 4'-phosphate[c]	3.1.4.14	XNR_3044	0	1000	Pantothenate and CoA biosynthesis	Included by getModelFromHomology
	ACPpdsact	acyl-carrier-protein phosphodiesterase (actinorhodin)	acyl carrier protein (specific to actinorhodin PKS)[c] + H2O[c] => apoprotein [acyl carrier protein] (ACT)[c] + H+[c] + Pantetheine 4'-phosphate[c]	3.1.4.14	XNR_3044	0	1000	Actinorhodin Biosynthesis	Included by getModelFromHomology
	ACPpdscda	acyl-carrier-protein phosphodiesterase (calcium-dependent antibiotics)	acyl carrier protein (specific to CDA)[c] + H2O[c] => apoprotein [acyl carrier protein] (CDA)[c] + H+[c] + Pantetheine 4'-phosphate[c]	3.1.4.14	XNR_3044	0	1000	Calcium-Dependent Antibiotics Biosynthesis	Included by getModelFromHomology
	ACPpdsredL	acyl-carrier-protein phosphodiesterase (redL)	acyl carrier protein (specific to RED(redL))[c] + H2O[c] => apoprotein [acyl carrier protein] (RED - redL)[c] + H+[c] + Pantetheine 4'-phosphate[c]	3.1.4.14	XNR_3044	0	1000	Undecylprodigiosin Biosynthesis	Included by getModelFromHomology
	ACPpdsredN	acyl-carrier-protein phosphodiesterase (redN)	acyl carrier protein (specific to RED(redN))[c] + H2O[c] => apoprotein [acyl carrier protein] (RED - redN)[c] + H+[c] + Pantetheine 4'-phosphate[c]	3.1.4.14	XNR_3044	0	1000	Undecylprodigiosin Biosynthesis	Included by getModelFromHomology
	ACPpdsredQ	acyl-carrier-protein phosphodiesterase (redQ)	acyl carrier protein (specific to RED(redQ))[c] + H2O[c] => apoprotein [acyl carrier protein] (RED - redQ)[c] + H+[c] + Pantetheine 4'-phosphate[c]	3.1.4.14	XNR_3044	0	1000	Undecylprodigiosin Biosynthesis	Included by getModelFromHomology
	ACS	acetyl-CoA synthetase	Acetate[c] + ATP[c] + Coenzyme A[c] => Acetyl-CoA[c] + AMP[c] + Diphosphate[c]	6.2.1.1	XNR_0644 or XNR_2720 or XNR_4596	0	1000	Pyruvate metabolism	Included by getModelFromHomology
	ACS2	acetyl-CoA synthase (propionate)	ATP[c] + Coenzyme A[c] + Propionate (n-C3:0)[c] <=> AMP[c] + Propanoyl-CoA[c] + Diphosphate[c]	6.2.1.1	XNR_0644 or XNR_2720 or XNR_4596	-1000	1000	Alternate Carbon metabolism	Included by getModelFromHomology
	ACTCOALIG	acetate-CoA ligase (ADP-forming)	Acetate[c] + ATP[c] + Coenzyme A[c] <=> Acetyl-CoA[c] + ADP[c] + Phosphate[c]	6.2.1.13	XNR_1022	-1000	1000	Pyruvate metabolism	Included by getModelFromHomology
	ACTS15	actVI oxidoreductase	(S)-DNPA[c] + H+[c] + Nicotinamide adenine dinucleotide phosphate - reduced[c] <=> 6-Deoxydihydrokalafungin[c] + Nicotinamide adenine dinucleotide phosphate[c]		XNR_1850 or XNR_2302 or XNR_3973 or XNR_4193	-1000	1000	Actinorhodin Biosynthesis	Included by getModelFromHomology
	ADA	Adenosine deaminase	Adenosine[c] + H2O[c] + H+[c] => Inosine[c] + Ammonium[c]	3.5.4.4	XNR_1181 or XNR_3702 or XNR_3991 or XNR_4393	0	1000	Purine metabolism	Included by getModelFromHomology
	ADCL	4-aminobenzoate synthase	4-amino-4-deoxychorismate[c] => 4-Aminobenzoate[c] + H+[c] + Pyruvate[c]	4.1.3.38	XNR_5309	0	1000	Folate biosynthesis	Included by getModelFromHomology
	ADCPS1	adenosylcobinamide-phosphate synthase	adenosyl-cobyric acid[c] + 1-Aminopropan-2-ol[c] + ATP[c] => Adenosyl cobinamide[c] + ADP[c] + H+[c] + Phosphate[c]		XNR_4973	0	1000	Porphyrin and chlorophyll metabolism	Included by getModelFromHomology
	ADCPS2	adenosylcobinamide-phosphate synthase	adenosyl-cobyric acid[c] + D-1-Aminopropan-2-ol O-phosphate[c] + ATP[c] => Adenosyl cobinamide phosphate[c] + ADP[c] + H+[c] + Phosphate[c]	6.3.1.10	XNR_4973	0	1000	Porphyrin and chlorophyll metabolism	Included by getModelFromHomology
	ADCS	4-amino-4-deoxychorismate synthase	chorismate[c] + L-Glutamine[c] <=> 4-amino-4-deoxychorismate[c] + L-Glutamate[c]	2.6.1.85	XNR_3034 or XNR_5308 or XNR_5862	-1000	1000	Folate biosynthesis	Included by getModelFromHomology
	ADCYRS	adenosylcobyric acid synthase (glutamine-hydrolysing)	Adenosyl cobyrinate diamide[c] + 4 ATP[c] + 4 L-Glutamine[c] + 4 H2O[c] => adenosyl-cobyric acid[c] + 4 ADP[c] + 4 L-Glutamate[c] + 4 H+[c] + 4 Phosphate[c]	6.3.5.10	XNR_4972	0	1000	Porphyrin and chlorophyll metabolism	Included by getModelFromHomology
	ADK1	adenylate kinase	AMP[c] + ATP[c] => 2 ADP[c]	2.7.4.3	XNR_3750	0	1000	Purine metabolism	Included by getModelFromHomology
	ADK2	adenylate kinase (Inorganic triphosphate, irreversible)	AMP[c] + Inorganic triphosphate[c] => ADP[c] + Diphosphate[c]	2.7.4.3	XNR_3750	0	1000	Purine metabolism	Included by getModelFromHomology
	ADK3	adentylate kinase (GTP, irreversible)	AMP[c] + GTP[c] => ADP[c] + GDP[c]		XNR_3750	0	1000	Purine metabolism	Included by getModelFromHomology
	ADK4	adentylate kinase (ITP, irreversible)	AMP[c] + ITP[c] => ADP[c] + IDP[c]		XNR_3750	0	1000	Purine metabolism	Included by getModelFromHomology
	ADNCYC	adenylate cyclase	ATP[c] => cAMP[c] + Diphosphate[c]	4.6.1.1	XNR_2598 or XNR_4026	0	1000	Purine metabolism	Included by getModelFromHomology
	ADNK1	adenosine kinase	Adenosine[c] + ATP[c] => ADP[c] + AMP[c] + H+[c]	2.7.1.20	XNR_4722	0	1000	Purine metabolism	Included by getModelFromHomology
	ADOCBIK	Adenosyl cobinamide kinase	Adenosyl cobinamide[c] + ATP[c] => Adenosyl cobinamide phosphate[c] + ADP[c] + H+[c]	2.7.1.156	XNR_4708	0	1000	Porphyrin and chlorophyll metabolism	Included by getModelFromHomology
	ADOCBLS	Adenosylcobalamin 5'-phosphate synthase	Adenosine-GDP-cobinamide[c] + N1-(alpha-D-ribosyl)-5,6-dimethylbenzimidazole[c] => Adenosylcobalamin[c] + GMP[c] + H+[c]	2.7.8.26	XNR_4704	0	1000	Porphyrin and chlorophyll metabolism	Included by getModelFromHomology
	ADOXFUTS	aminodeoxyfutalosine synthase	3-[(1-carboxyvinyl)oxy]benzoate[c] + S-Adenosyl-L-methionine[c] + H2O[c] => 6-amino-6-deoxyfutalosine[c] + H+[c] + Bicarbonate[c] + L-Methionine[c]	2.5.1.120	XNR_3569	0	1000	Ubiquinone and other terpenoid-quinone biosynthesis	Included by getModelFromHomology
	ADPRDP	ADPribose diphosphatase	ADPribose[c] + H2O[c] => AMP[c] + 2 H+[c] + alpha-D-Ribose 5-phosphate[c]	3.6.1.13	XNR_5049	0	1000	Purine metabolism	Included by getModelFromHomology
	ADPT	adenine phosphoribosyltransferase	Adenine[c] + 5-Phospho-alpha-D-ribose 1-diphosphate[c] => AMP[c] + Diphosphate[c]	2.4.2.7	XNR_5339	0	1000	Purine metabolism	Included by getModelFromHomology
	ADPT2	Adenine phosphoribosyltransferase	5-Amino-4-imidazolecarboxyamide[c] + 5-Phospho-alpha-D-ribose 1-diphosphate[c] => 5-Amino-1-(5-Phospho-D-ribosyl)imidazole-4-carboxamide[c] + Diphosphate[c]	2.4.2.7	XNR_5339	0	1000	Purine metabolism	Included by getModelFromHomology
	ADSK	adenylyl-sulfate kinase	Adenosine 5'-phosphosulfate[c] + ATP[c] => ADP[c] + H+[c] + 3'-Phosphoadenylyl sulfate[c]	2.7.1.25	XNR_0713	0	1000	Cysteine metabolism	Included by getModelFromHomology
	ADSL1r	adenylsuccinate lyase	N6-(1,2-Dicarboxyethyl)-AMP[c] <=> AMP[c] + Fumarate[c]	4.3.2.2	XNR_5550	-1000	1000	Purine metabolism	Included by getModelFromHomology
	ADSL2r	adenylosuccinate lyase	(S)-2-[5-Amino-1-(5-phospho-D-ribosyl)imidazole-4-carboxamido]succinate[c] <=> 5-Amino-1-(5-Phospho-D-ribosyl)imidazole-4-carboxamide[c] + Fumarate[c]	4.3.2.2	XNR_5550	-1000	1000	Purine metabolism	Included by getModelFromHomology
	ADSS	adenylosuccinate synthase	L-Aspartate[c] + GTP[c] + IMP[c] <=> N6-(1,2-Dicarboxyethyl)-AMP[c] + GDP[c] + 2 H+[c] + Phosphate[c]	6.3.4.4	XNR_3210	-1000	1000	Purine metabolism	Included by getModelFromHomology
	AGDC	N-acetylglucosamine-6-phosphate deacetylase	N-Acetyl-D-glucosamine 6-phosphate[c] + H2O[c] <=> Acetate[c] + D-Glucosamine 6-phosphate[c]	3.5.1.25	XNR_2407	-1000	1000	Amino sugar and nucleotide sugar metabolism	Included by getModelFromHomology
	AGM4PCP	N-Acetyl-D-glucosamine(anhydrous)N-Acetylmuramyl-tetrapeptide L,D-carboxypeptidase	N-Acetyl-D-glucosamine(anhydrous)N-Acetylmuramyl-tetrapeptide[c] + H2O[c] => D-Alanine[c] + N-Acetyl-D-glucosamine(anhydrous)N-Acetylmuramyl-tripeptide[c]		XNR_0440	0	1000	Murein Recycling	Included by getModelFromHomology
	AGMDA	agmatine deiminase	Agmatine[c] + H2O[c] => N-Carbamoylputrescine[c] + Ammonium[c]	3.5.3.12	XNR_1301	0	1000	Arginine and proline metabolism	Included by getModelFromHomology
	AGMT	agmatinase	Agmatine[c] + H2O[c] => Putrescine[c] + Urea[c]	3.5.3.11	XNR_4224	0	1000	Arginine and proline metabolism	Included by getModelFromHomology
	AGPAT120	1-tetradecanoyl-sn-glycerol 3-phosphate O-acyltransferase (n-C12:0)	1-dodecanoyl-sn-glycerol 3-phosphate[c] + Dodecanoyl-[acyl-carrier protein][c] => acyl carrier protein[c] + 1,2-didodecanoyl-sn-glycerol 3-phosphate[c]	2.3.1.51	XNR_0090 or XNR_4758 or XNR_5063 or XNR_5281 or XNR_5575	0	1000	Glycerophospholipid metabolism	Included by getModelFromHomology
	AGPAT140	1-tetradecanoyl-sn-glycerol 3-phosphate O-acyltransferase (n-C14:0)	1-tetradecanoyl-sn-glycerol 3-phosphate[c] + Tetradecanoyl-[acp][c] => acyl carrier protein[c] + 1,2-ditetradecanoyl-sn-glycerol 3-phosphate[c]	2.3.1.51	XNR_0090 or XNR_4758 or XNR_5063 or XNR_5281 or XNR_5575	0	1000	Glycerophospholipid metabolism	Included by getModelFromHomology
	AGPAT141	1-tetradec-7-enoyl-sn-glycerol 3-phosphate O-acyltransferase (n-C14:1)	1-tetradec-7-enoyl-sn-glycerol 3-phosphate[c] + cis-tetradec-7-enoyl-[acyl-carrier protein] (n-C14:1)[c] => acyl carrier protein[c] + 1,2-ditetradec-7-enoyl-sn-glycerol 3-phosphate[c]	2.3.1.51	XNR_0090 or XNR_4758 or XNR_5063 or XNR_5281 or XNR_5575	0	1000	Glycerophospholipid metabolism	Included by getModelFromHomology
	AGPAT150	1-pentadecanoyl-sn-glycerol 3-phosphate O-acyltransferase (n-C15:0)	1-pentadecanoyl-sn-glycerol 3-phosphate[c] + Pentadecanoyl-ACP (n-C15:0ACP)[c] => acyl carrier protein[c] + 1,2-dipentadecanoyl-sn-glycerol 3-phosphate[c]	2.3.1.51	XNR_0090 or XNR_4758 or XNR_5063 or XNR_5281 or XNR_5575	0	1000	Glycerophospholipid metabolism	Included by getModelFromHomology
	AGPAT160	1-hexadecanoyl-sn-glycerol 3-phosphate O-acyltransferase (n-C16:0)	1-hexadecanoyl-sn-glycerol 3-phosphate[c] + Hexadecanoyl-[acp][c] => acyl carrier protein[c] + 1,2-dihexadecanoyl-sn-glycerol 3-phosphate[c]	2.3.1.51	XNR_0090 or XNR_4758 or XNR_5063 or XNR_5281 or XNR_5575	0	1000	Glycerophospholipid metabolism	Included by getModelFromHomology
	AGPAT161	1-hexadec-7-enoyl-sn-glycerol 3-phosphate O-acyltransferase (n-C16:1)	1-hexadec-9-enoyl-sn-glycerol 3-phosphate[c] + cis-hexadec-9-enoyl-[acyl-carrier protein] (n-C16:1)[c] => acyl carrier protein[c] + 1,2-dihexadec-9-enoyl-sn-glycerol 3-phosphate[c]	2.3.1.51	XNR_0090 or XNR_4758 or XNR_5063 or XNR_5281 or XNR_5575	0	1000	Glycerophospholipid metabolism	Included by getModelFromHomology
	AGPAT170	1-heptadecanoyl-sn-glycerol 3-phosphate O-acyltransferase (n-C17:0)	1-heptadecanoyl-sn-glycerol 3-phosphate[c] + Heptadecanoyl-ACP (n-C17:0ACP)[c] => acyl carrier protein[c] + 1,2-diheptadecanoyl-sn-glycerol 3-phosphate[c]	2.3.1.51	XNR_0090 or XNR_4758 or XNR_5063 or XNR_5281 or XNR_5575	0	1000	Glycerophospholipid metabolism	Included by getModelFromHomology
	AGPAT180	1-octadecanoyl-sn-glycerol 3-phosphate O-acyltransferase (n-C18:0)	1-octadecanoyl-sn-glycerol 3-phosphate[c] + Octadecanoyl-ACP (n-C18:0ACP)[c] => acyl carrier protein[c] + 1,2-dioctadecanoyl-sn-glycerol 3-phosphate[c]	2.3.1.51	XNR_0090 or XNR_4758 or XNR_5063 or XNR_5281 or XNR_5575	0	1000	Glycerophospholipid metabolism	Included by getModelFromHomology
	AGPAT181	1-octadec-7-enoyl-sn-glycerol 3-phosphate O-acyltransferase (n-C18:1)	1-octadec-11-enoyl-sn-glycerol 3-phosphate[c] + cis-octadec-11-enoyl-[acyl-carrier protein] (n-C18:1)[c] => acyl carrier protein[c] + 1,2-dioctadec-11-enoyl-sn-glycerol 3-phosphate[c]	2.3.1.51	XNR_0090 or XNR_4758 or XNR_5063 or XNR_5281 or XNR_5575	0	1000	Glycerophospholipid metabolism	Included by getModelFromHomology
	AGPATai150	1-pentadecanoyl-sn-glycerol 3-phosphate O-acyltransferase (ante-iso-C15:0)	1-ante-isopentadecanoyl-sn-glycerol 3-phosphate[c] + Ante-isopentadecanoyl-ACP (ante-iso-C15:0ACP)[c] => acyl carrier protein[c] + 1,2-diante-isopentadecanoyl-sn-glycerol 3-phosphate[c]	2.3.1.51	XNR_0090 or XNR_4758 or XNR_5063 or XNR_5281 or XNR_5575	0	1000	Glycerophospholipid metabolism	Included by getModelFromHomology
	AGPATai170	1-heptadecanoyl-sn-glycerol 3-phosphate O-acyltransferase (ante-iso-C17:0)	1-ante-isoheptadecanoyl-sn-glycerol 3-phosphate[c] + Ante-isoheptadecanoyl-ACP (ante-iso-C17:0ACP)[c] => acyl carrier protein[c] + 1,2-diante-isoheptadecanoyl-sn-glycerol 3-phosphate[c]	2.3.1.51	XNR_0090 or XNR_4758 or XNR_5063 or XNR_5281 or XNR_5575	0	1000	Glycerophospholipid metabolism	Included by getModelFromHomology
	AGPATi140	1-tetradecanoyl-sn-glycerol 3-phosphate O-acyltransferase (iso-C14:0)	1-isotetradecanoyl-sn-glycerol 3-phosphate[c] + Isomyristoyl-ACP (iso-C14:0ACP)[c] => acyl carrier protein[c] + 1,2-diisotetradecanoyl-sn-glycerol 3-phosphate[c]	2.3.1.51	XNR_0090 or XNR_4758 or XNR_5063 or XNR_5281 or XNR_5575	0	1000	Glycerophospholipid metabolism	Included by getModelFromHomology
	AGPATi150	1-pentadecanoyl-sn-glycerol 3-phosphate O-acyltransferase (iso-C15:0)	1-isopentadecanoyl-sn-glycerol 3-phosphate[c] + Isopentadecanoyl-ACP (iso-C15:0ACP)[c] => acyl carrier protein[c] + 1,2-diisopentadecanoyl-sn-glycerol 3-phosphate[c]	2.3.1.51	XNR_0090 or XNR_4758 or XNR_5063 or XNR_5281 or XNR_5575	0	1000	Glycerophospholipid metabolism	Included by getModelFromHomology
	AGPATi160	1-hexadecanoyl-sn-glycerol 3-phosphate O-acyltransferase (iso-C16:0)	1-isohexadecanoyl-sn-glycerol 3-phosphate[c] + Isopalmitoyl-ACP (iso-C16:0ACP)[c] => acyl carrier protein[c] + 1,2-diisohexadecanoyl-sn-glycerol 3-phosphate[c]	2.3.1.51	XNR_0090 or XNR_4758 or XNR_5063 or XNR_5281 or XNR_5575	0	1000	Glycerophospholipid metabolism	Included by getModelFromHomology
	AGPATi170	1-heptadecanoyl-sn-glycerol 3-phosphate O-acyltransferase (iso-C17:0)	1-isoheptadecanoyl-sn-glycerol 3-phosphate[c] + Isoheptadecanoyl-ACP (iso-C17:0ACP)[c] => acyl carrier protein[c] + 1,2-diisoheptadecanoyl-sn-glycerol 3-phosphate[c]	2.3.1.51	XNR_0090 or XNR_4758 or XNR_5063 or XNR_5281 or XNR_5575	0	1000	Glycerophospholipid metabolism	Included by getModelFromHomology
	AGPATi180	1-octadecanoyl-sn-glycerol 3-phosphate O-acyltransferase (iso-C18:0)	1-isooctadecanoyl-sn-glycerol 3-phosphate[c] + Isooctadecanoyl-ACP (iso-C18:0ACP)[c] => acyl carrier protein[c] + 1,2-diisooctadecanoyl-sn-glycerol 3-phosphate[c]	2.3.1.51	XNR_0090 or XNR_4758 or XNR_5063 or XNR_5281 or XNR_5575	0	1000	Glycerophospholipid metabolism	Included by getModelFromHomology
	AGPR	N-acetyl-g-glutamyl-phosphate reductase	N-Acetyl-L-glutamate 5-semialdehyde[c] + Nicotinamide adenine dinucleotide phosphate[c] + Phosphate[c] <=> N-Acetyl-L-glutamyl 5-phosphate[c] + H+[c] + Nicotinamide adenine dinucleotide phosphate - reduced[c]	1.2.1.38	XNR_5265	-1000	1000	Arginine and proline metabolism	Included by getModelFromHomology
	AHCi	adenosylhomocysteinase	S-Adenosyl-L-homocysteine[c] + H2O[c] <=> Adenosine[c] + L-Homocysteine[c]	3.3.1.1	XNR_1908	-1000	1000	Cysteine and methionine metabolism	Included by getModelFromHomology
	AHMMPS	4-amino-5-hydroxymethyl-2-methylpyrimidine synthetase	5-amino-1-(5-phospho-D-ribosyl)imidazole[c] + 2 H+[c] => 4-Amino-5-hydroxymethyl-2-methylpyrimidine[c] + Glycolaldehyde[c] + Phosphate[c]		XNR_2941	0	1000	Thiamine metabolism	Included by getModelFromHomology
	AHOPS	adenosyl hopane synthase	S-Adenosyl-L-methionine[c] + Hydrogen-donor[c] + Diploptene[c] => Hydrogen-acceptor[c] + adenosylhopane[c] + H+[c] + L-Methionine[c]		XNR_0265	0	1000	Sesquiterpenoid and triterpenoid biosynthesis	Included by getModelFromHomology
	AHSERL2	O-acetylhomoserine (thiol)-lyase	O-Acetyl-L-homoserine[c] + Hydrogen sulfide[c] => Acetate[c] + H+[c] + L-Homocysteine[c]	2.5.1.49	XNR_2948 or XNR_4037 or XNR_5540	0	1000	Cysteine and methionine metabolism	Included by getModelFromHomology
	AICART	phosphoribosylaminoimidazolecarboxamide formyltransferase	10-Formyltetrahydrofolate[c] + 5-Amino-1-(5-Phospho-D-ribosyl)imidazole-4-carboxamide[c] <=> 5-Formamido-1-(5-phospho-D-ribosyl)imidazole-4-carboxamide[c] + 5,6,7,8-Tetrahydrofolate[c]	2.1.2.3	XNR_3870	-1000	1000	Purine metabolism	Included by getModelFromHomology
	AIRCr	phosphoribosylaminoimidazole carboxylase	5-amino-1-(5-phospho-D-ribosyl)imidazole[c] + CO2[c] <=> 5-amino-1-(5-phospho-D-ribosyl)imidazole-4-carboxylate[c] + H+[c]	4.1.1.21	XNR_1959 and XNR_1960	-1000	1000	Purine metabolism	Included by getModelFromHomology
	AKGDH	2-Oxogluterate dehydrogenase	2-Oxoglutarate[c] + Coenzyme A[c] + Nicotinamide adenine dinucleotide[c] => CO2[c] + Nicotinamide adenine dinucleotide - reduced[c] + Succinyl-CoA[c]	1.2.4.2 and 1.8.1.4 and 2.3.1.61	(XNR_1523 and XNR_4701 and XNR_5676) or (XNR_1523 and XNR_4701 and XNR_0677) or XNR_4702 or (XNR_1523 and XNR_4701 and XNR_4014) or (XNR_1523 and XNR_4701 and XNR_5676) or (XNR_1523 and XNR_4701 and XNR_0677) or XNR_4702 or (XNR_1523 and XNR_4701 and XNR_4014)	0	1000	Citric Acid Cycle	Included by getModelFromHomology
	AKP1	alkaline phosphatase (Dihydroneopterin)	2-Amino-4-hydroxy-6-(erythro-1,2,3-trihydroxypropyl)dihydropteridine triphosphate[c] + 3 H2O[c] => Dihydroneopterin[c] + 2 H+[c] + 3 Phosphate[c]	3.1.3.1	XNR_0875 or XNR_4811 or XNR_5542	0	1000	Folate biosynthesis	Included by getModelFromHomology
	ALAALAD	D-alanine-D-alanine dipeptidase	D-Alanyl-D-alanine[c] + H2O[c] => 2 D-Alanine[c]	3.4.13.22	XNR_5444	0	1000	Peptidoglycan biosynthesis	Included by getModelFromHomology
	ALAALAr	D-alanine-D-alanine ligase	2 D-Alanine[c] + ATP[c] => ADP[c] + D-Alanyl-D-alanine[c] + H+[c] + Phosphate[c]	6.3.2.4	XNR_1247	0	1000	Peptidoglycan biosynthesis	Included by getModelFromHomology
	ALAD_L	L-alanine dehydrogenase	L-Alanine[c] + H2O[c] + Nicotinamide adenine dinucleotide[c] <=> H+[c] + Nicotinamide adenine dinucleotide - reduced[c] + Ammonium[c] + Pyruvate[c]	1.4.1.1	XNR_5051	-1000	1000	Alanine, aspartate and glutamate metabolism	Included by getModelFromHomology
	ALAR	alanine racemase	L-Alanine[c] <=> D-Alanine[c]	5.1.1.1	XNR_3784	-1000	1000	D-Alanine metabolism	Included by getModelFromHomology
	ALATA_D2	D-alanine transaminase	D-Alanine[c] + Pyridoxal 5'-phosphate[c] <=> Pyridoxamine 5'-phosphate[c] + Pyruvate[c]		XNR_0091 or XNR_1361	-1000	1000	Vitamin B6 metabolism	Included by getModelFromHomology
	ALATA_L	L-alanine transaminase	2-Oxoglutarate[c] + L-Alanine[c] <=> L-Glutamate[c] + Pyruvate[c]	2.6.1.2	XNR_2513 or XNR_4064	-1000	1000	Alanine, aspartate and glutamate metabolism	Included by getModelFromHomology
	ALATA_L2	alanine transaminase	L-Alanine[c] + Pyridoxal 5'-phosphate[c] => Pyridoxamine 5'-phosphate[c] + Pyruvate[c]		XNR_0091 or XNR_1361	0	1000	Vitamin B6 metabolism	Included by getModelFromHomology
	ALATRS	Alanyl-tRNA synthetase	L-Alanine[c] + ATP[c] + tRNA(Ala)[c] => L-Alanyl-tRNA(Ala)[c] + AMP[c] + Diphosphate[c]	6.1.1.7	XNR_3219 or XNR_5351	0	1000	tRNA Charging	Included by getModelFromHomology
	ALBFLOLR	(+)-epi-isozizaene,NADPH:oxygen oxidoreductase (5R-hydroxylating)	(+)-epi-Isozizaene[c] + H+[c] + Nicotinamide adenine dinucleotide phosphate - reduced[c] + O2[c] <=> (5R)-Albaflavenol[c] + H2O[c] + Nicotinamide adenine dinucleotide phosphate[c]	1.14.13.106	XNR_1579	-1000	1000	Albaflavenol biosynthesis	Included by getModelFromHomology
	ALBFLOLS	(+)-epi-isozizaene,NADPH:oxygen oxidoreductase (5S-hydroxylating)	(+)-epi-Isozizaene[c] + H+[c] + Nicotinamide adenine dinucleotide phosphate - reduced[c] + O2[c] <=> (5S)-Albaflavenol[c] + H2O[c] + Nicotinamide adenine dinucleotide phosphate[c]	1.14.13.106	XNR_1579	-1000	1000	Albaflavenol biosynthesis	Included by getModelFromHomology
	ALBFLONR	(5R)-albaflavenol,NADPH:oxygen 5-oxidoreductase	(5R)-Albaflavenol[c] + H+[c] + Nicotinamide adenine dinucleotide phosphate - reduced[c] + O2[c] <=> Albaflavenone[c] + 2 H2O[c] + Nicotinamide adenine dinucleotide phosphate[c]	1.14.13.106	XNR_1579	-1000	1000	Albaflavenol biosynthesis	Included by getModelFromHomology
	ALBFLONS	(5S)-albaflavenol,NADPH:oxygen 5-oxidoreductase	(5S)-Albaflavenol[c] + H+[c] + Nicotinamide adenine dinucleotide phosphate - reduced[c] + O2[c] <=> Albaflavenone[c] + 2 H2O[c] + Nicotinamide adenine dinucleotide phosphate[c]	1.14.13.106	XNR_1579	-1000	1000	Albaflavenol biosynthesis	Included by getModelFromHomology
	ALCD19	alcohol dehydrogenase (glycerol)	D-Glyceraldehyde[c] + H+[c] + Nicotinamide adenine dinucleotide - reduced[c] => Glycerol[c] + Nicotinamide adenine dinucleotide[c]	1.1.1.72	XNR_1537 or XNR_3104 or XNR_5598	0	1000	Glycerolipid metabolism	Included by getModelFromHomology
	ALCD19y	alcohol dehydrogenase (glycerol, NADP)	D-Glyceraldehyde[c] + H+[c] + Nicotinamide adenine dinucleotide phosphate - reduced[c] => Glycerol[c] + Nicotinamide adenine dinucleotide phosphate[c]		XNR_4034	0	1000	Glycerolipid metabolism	Included by getModelFromHomology
	ALCD2s	catalase	Ethanol[c] + Hydrogen peroxide[c] => Acetaldehyde[c] + 2 H2O[c]	1.11.1.6	XNR_0640 or XNR_1593 or XNR_1945 or XNR_4128 or XNR_4489	0	1000	Pyruvate metabolism	Included by getModelFromHomology
	ALCD2x	alcohol dehydrogenase (ethanol)	Ethanol[c] + Nicotinamide adenine dinucleotide[c] <=> Acetaldehyde[c] + H+[c] + Nicotinamide adenine dinucleotide - reduced[c]	1.1.1.1	XNR_1537 or XNR_3104 or XNR_5118 or XNR_5598 or XNR_5600 or XNR_5829	-1000	1000	Pyruvate metabolism	Included by getModelFromHomology
	ALCD2y	alcohol dehydrogenase (ethanol, NADP)	Ethanol[c] + Nicotinamide adenine dinucleotide phosphate[c] <=> Acetaldehyde[c] + H+[c] + Nicotinamide adenine dinucleotide phosphate - reduced[c]	1.1.1.71	XNR_4034	-1000	1000	Pyruvate metabolism	Included by getModelFromHomology
	ALDD1	aldehyde dehydrogenase (formaldehyde, NAD)	Formaldehyde[c] + H2O[c] + Nicotinamide adenine dinucleotide[c] => Formate[c] + 2 H+[c] + Nicotinamide adenine dinucleotide - reduced[c]	1.2.1.46	XNR_0917 or XNR_2418	0	1000	Methane metabolism	Included by getModelFromHomology
	ALDD19xr	aldehyde dehydrogenase (phenylacetaldehyde, NAD)	H2O[c] + Nicotinamide adenine dinucleotide[c] + Phenylacetaldehyde[c] => 2 H+[c] + Nicotinamide adenine dinucleotide - reduced[c] + Phenylacetic acid[c]	1.2.1.39	XNR_0363 or XNR_1178 or XNR_1185 or XNR_3881 or XNR_4007 or XNR_5220	0	1000	Phenylalanine metabolism	Included by getModelFromHomology
	ALDD2x	aldehyde dehydrogenase (acetaldehyde, NAD)	Acetaldehyde[c] + H2O[c] + Nicotinamide adenine dinucleotide[c] => Acetate[c] + 2 H+[c] + Nicotinamide adenine dinucleotide - reduced[c]	1.2.1.3	XNR_1166 or XNR_1178 or XNR_3418 or XNR_3881 or XNR_4007 or XNR_5220	0	1000	Pyruvate metabolism	Included by getModelFromHomology
	ALDH	Aldehyde dehydrogenase (NAD+)	H2O[c] + (S)-Methylmalonate semialdehyde[c] + Nicotinamide adenine dinucleotide[c] => 2 H+[c] + Methylmalonate[c] + Nicotinamide adenine dinucleotide - reduced[c]	1.2.1.3	XNR_1166 or XNR_1178 or XNR_3418 or XNR_3881 or XNR_4007 or XNR_5220	0	1000	Valine, leucine and isoleucine biosynthesis	Included by getModelFromHomology
	ALLTAMH2	allantoate amidohydrolase	Allantoate[c] + H2O[c] + 2 H+[c] => CO2[c] + Ammonium[c] + (S)-Ureidoglycine[c]		XNR_1970	0	1000	Purine metabolism	Included by getModelFromHomology
	ALLTN	allantoinase	Allantoin[c] + H2O[c] => Allantoate[c] + H+[c]	3.5.2.5	XNR_0565	0	1000	Purine metabolism	Included by getModelFromHomology
	ALPHNH	allophanate hydrolase	urea-1-carboxylate[c] + H2O[c] + 3 H+[c] => 2 CO2[c] + 2 Ammonium[c]	3.5.1.54	XNR_5763	0	1000	Atrazine degradation	Included by getModelFromHomology
	AM4PCP	anhydrous-N-Acetylmuramyl-tetrapeptide L,D-carboxypeptidase	1,6-anhydrous-N-Acetylmuramyl-tetrapeptide[c] + H2O[c] => D-Alanine[c] + 1,6-anhydrous-N-Acetylmuramyl-tripeptide[c]		XNR_0440	0	1000	Murein Recycling	Included by getModelFromHomology
	AMALT1	Amylomaltase (maltotriose)	Maltose[c] + Maltotriose[c] => D-Glucose[c] + Maltotetraose[c]	2.4.1.25	XNR_4294	0	1000	Alternate Carbon metabolism	Included by getModelFromHomology
	AMALT2	Amylomaltase (maltotetraose)	Maltose[c] + Maltotetraose[c] => D-Glucose[c] + Maltopentaose[c]	2.4.1.25	XNR_4294	0	1000	Alternate Carbon metabolism	Included by getModelFromHomology
	AMALT3	Amylomaltase (maltopentaose)	Maltose[c] + Maltopentaose[c] => D-Glucose[c] + Maltohexaose[c]	2.4.1.25	XNR_4294	0	1000	Alternate Carbon metabolism	Included by getModelFromHomology
	AMALT4	Amylomaltase (maltohexaose)	Maltose[c] + Maltohexaose[c] => D-Glucose[c] + Maltoheptaose[c]	2.4.1.25	XNR_4294	0	1000	Alternate Carbon metabolism	Included by getModelFromHomology
	AMAOTr	adenosylmethionine-8-amino-7-oxononanoate transaminase	8-Amino-7-oxononanoate[c] + S-Adenosyl-L-methionine[c] <=> S-Adenosyl-4-methylthio-2-oxobutanoate[c] + 7,8-Diaminononanoate[c]	2.6.1.62	XNR_5559	-1000	1000	Biotin metabolism	Included by getModelFromHomology
	AMBACS	aminobacteriohopanetriol synthase	formylhopane[c] + L-Glutamate[c] => aminobacteriohopanetriol[c] + 2-Oxoglutarate[c]		XNR_0264	0	1000	Aminobacteriohopanetriol synthase	Included by getModelFromHomology
	AMID	guanidinobutyramidase	4-guanidinobutyramide[c] + H2O[c] => 4-guanidinobutanoate[c] + Ammonium[c]	3.5.1.4	XNR_0864 or XNR_5487	0	1000	Arginine and proline metabolism	Included by getModelFromHomology
	AMID3	indole-3-acetamide amidohydrolase;indole-3-acetamide amidase;indoleacetamide hydrolase	H2O[c] + indole-3-acetamide[c] => indole-3-acetate[c] + Ammonium[c]	3.5.1.4	XNR_0864 or XNR_5487	0	1000	Tryptophan metabolism	Included by getModelFromHomology
	AMID5	amidase;acrylamide amidase	acrylamide[c] + H2O[c] => acrylate[c] + Ammonium[c]	3.5.1.4	XNR_0864 or XNR_5487	0	1000	Styrene degradation	Included by getModelFromHomology
	AMMQLT9	S-adenosylmethione:2-demthylmenaquinole methyltransferase (menaquinone 9)	Demethylmenaquinol[c] + S-Adenosyl-L-methionine[c] => S-Adenosyl-L-homocysteine[c] + H+[c] + Menaquinol 9[c]	2.1.1.163	XNR_3626	0	1000	Ubiquinone and other terpenoid-quinone biosynthesis	Included by getModelFromHomology
	AMMQT9	demethylmenaquinone methyltransferase	2-Demethylmenaquinone[c] + S-Adenosyl-L-methionine[c] <=> S-Adenosyl-L-homocysteine[c] + Menaquinone 9[c]	2.1.1.163	XNR_3626	-1000	1000	Ubiquinone and other terpenoid-quinone biosynthesis	Included by getModelFromHomology
	AMPTASECG	alanyl aminopeptidase (cys-gly)	Cys-Gly[c] + H2O[c] <=> L-Cysteine[c] + Glycine[c]	3.4.11.1 or 3.4.11.2	XNR_4303 or XNR_4308 or XNR_4703 or XNR_4863	-1000	1000	Glutathione metabolism	Included by getModelFromHomology
	AMPTASEPG	aminopeptidase (pro-gly)	H2O[c] + L-Prolinylglycine[c] => Glycine[c] + L-Proline[c]	3.4.11.2	XNR_4303 or XNR_4308 or XNR_4863	0	1000	Arginine and proline metabolism	Included by getModelFromHomology
	ANPRT	anthranilate phosphoribosyltransferase	Anthranilate[c] + 5-Phospho-alpha-D-ribose 1-diphosphate[c] => Diphosphate[c] + N-(5-Phospho-D-ribosyl)anthranilate[c]	2.4.2.18	XNR_4733	0	1000	Phenylalanine, tyrosine and tryptophan biosynthesis	Included by getModelFromHomology
	ANS	anthranilate synthase	chorismate[c] + L-Glutamine[c] => Anthranilate[c] + L-Glutamate[c] + H+[c] + Pyruvate[c]	4.1.3.27	XNR_3034 or (XNR_5862 and XNR_4836) or XNR_4836 or XNR_0598 or XNR_4762	0	1000	Phenylalanine, tyrosine and tryptophan biosynthesis	Included by getModelFromHomology
	ANTDIOx	anthranilate dioxygenase (NADH)	Anthranilate[c] + 3 H+[c] + Nicotinamide adenine dinucleotide - reduced[c] + O2[c] => CATECHOL[c] + CO2[c] + Nicotinamide adenine dinucleotide[c] + Ammonium[c]	1.14.12.1	XNR_4478 or XNR_4772	0	1000	Phenylalanine, tyrosine and tryptophan biosynthesis	Included by getModelFromHomology
	ANTDIOy	anthranilate dioxygenase (NADPH)	Anthranilate[c] + 3 H+[c] + Nicotinamide adenine dinucleotide phosphate - reduced[c] + O2[c] => CATECHOL[c] + CO2[c] + Nicotinamide adenine dinucleotide phosphate[c] + Ammonium[c]	1.14.12.1	XNR_4478 or XNR_4772	0	1000	Phenylalanine, tyrosine and tryptophan biosynthesis	Included by getModelFromHomology
	AOXSr2	8-amino-7-oxononanoate synthase	L-Alanine[c] + Pimeloyl-[acyl-carrier protein][c] => 8-Amino-7-oxononanoate[c] + acyl carrier protein[c] + CO2[c]	2.3.1.47	XNR_5561	0	1000	Biotin metabolism	Included by getModelFromHomology
	APAT2r	3-Aminopropanoate:2-oxoglutarate aminotransferase	2-Oxoglutarate[c] + beta-Alanine[c] <=> L-Glutamate[c] + Malonate semialdehyde[c]	2.6.1.19, 2.6.1.55	XNR_1169 or XNR_2767	-1000	1000	beta-Alanine metabolism	Included by getModelFromHomology
	APATT	APS:ATP adenylyltransferase	Adenosine 5'-phosphosulfate[c] + ATP[c] => 5',5'''-diadenosinetetraphosphate[c] + Sulfate[c]	2.7.7.53	XNR_5324	0	1000	Purine metabolism	Included by getModelFromHomology
	APATc	acetyl-CoA synthetase	ATP[c] + Propionate (n-C3:0)[c] => Diphosphate[c] + Propinol adenylate[c]	6.2.1.1	XNR_0644 or XNR_2720 or XNR_4596	0	1000	Propanoate metabolism	Included by getModelFromHomology
	APATr	beta-alanine aminotransferase;beta-alanine transaminase	L-Alanine[c] + Malonate semialdehyde[c] <=> beta-Alanine[c] + Pyruvate[c]	2.6.1.18	XNR_1187	-1000	1000	beta-Alanine metabolism	Included by getModelFromHomology
	APCS	aminopropylcadaverine synthase	1,5-Diaminopentane[c] + S-Adenosylmethioninamine[c] => 5-Methylthioadenosine[c] + H+[c] + N-3-aminopropyl-1,5-diaminopentane[c]	2.5.1.16	XNR_3191	0	1000	Glutathione metabolism	Included by getModelFromHomology
	APH120	acylphosphatase (C12:0)	Dodecanoly-phosphate (n-C12:0)[c] + H2O[c] => Dodecanoate (n-C12:0)[c] + 2 H+[c] + Phosphate[c]	3.6.1.7	XNR_1231	0	1000	Glycerophospholipid metabolism	Included by getModelFromHomology
	APH140	acylphosphatase (C14:0)	H2O[c] + Tetradecanoyl-phosphate (n-C14:0)[c] => 2 H+[c] + Phosphate[c] + tetradecanoate (n-C14:0)[c]	3.6.1.7	XNR_1231	0	1000	Glycerophospholipid metabolism	Included by getModelFromHomology
	APH141	acylphosphatase (C14:1)	H2O[c] + Tetradecanoyl-phosphate (n-C14:1)[c] => 2 H+[c] + Phosphate[c] + tetradecenoate (n-C14:1)[c]	3.6.1.7	XNR_1231	0	1000	Glycerophospholipid metabolism	Included by getModelFromHomology
	APH150	acylphosphatase (C15:0)	H2O[c] + Pentadecanoyl-phosphate (n-C15:0)[c] => 2 H+[c] + Phosphate[c] + Pentadecanoate (n-C15:0)[c]	3.6.1.7	XNR_1231	0	1000	Glycerophospholipid metabolism	Included by getModelFromHomology
	APH160	acylphosphatase (C16:0)	H2O[c] + Hexadecanoyl-phosphate (n-C16:0)[c] => 2 H+[c] + Hexadecanoate (n-C16:0)[c] + Phosphate[c]	3.6.1.7	XNR_1231	0	1000	Glycerophospholipid metabolism	Included by getModelFromHomology
	APH161	acylphosphatase (C16:1)	H2O[c] + Hexadecanoyl-phosphate (n-C16:1)[c] => 2 H+[c] + Hexadecenoate (n-C16:1)[c] + Phosphate[c]	3.6.1.7	XNR_1231	0	1000	Glycerophospholipid metabolism	Included by getModelFromHomology
	APH170	acylphosphatase (C17:0)	H2O[c] + heptadecanoyl-phosphate (n-C17:0)[c] => 2 H+[c] + heptadecanoate (n-C17:0)[c] + Phosphate[c]	3.6.1.7	XNR_1231	0	1000	Glycerophospholipid metabolism	Included by getModelFromHomology
	APH180	acylphosphatase (C18:0)	H2O[c] + Octadecanoyl-phosphate (n-C18:0)[c] => 2 H+[c] + octadecanoate (n-C18:0)[c] + Phosphate[c]	3.6.1.7	XNR_1231	0	1000	Glycerophospholipid metabolism	Included by getModelFromHomology
	APH181	acylphosphatase (C18:1)	H2O[c] + Octadecanoyl-phosphate (n-C18:1)[c] => 2 H+[c] + octadecenoate (n-C18:1)[c] + Phosphate[c]	3.6.1.7	XNR_1231	0	1000	Glycerophospholipid metabolism	Included by getModelFromHomology
	APHai150	acylphosphatase (ante-iso-C15:0)	Ante-isopentadecanoyl-phosphate (ante-iso-C15:0)[c] + H2O[c] => Ante-isopentadecanoate (ante-iso-C15:0)[c] + 2 H+[c] + Phosphate[c]	3.6.1.7	XNR_1231	0	1000	Glycerophospholipid metabolism	Included by getModelFromHomology
	APHai170	acylphosphatase (ante-iso-C17:0)	Ante-isoheptadecanoyl-phosphate (ante-iso-C17:0)[c] + H2O[c] => Ante-isoheptadecanoate (ante-iso-C17:0)[c] + 2 H+[c] + Phosphate[c]	3.6.1.7	XNR_1231	0	1000	Glycerophospholipid metabolism	Included by getModelFromHomology
	APHi140	acylphosphatase (iso-C14:0)	H2O[c] + Isotetradecanoyl-phosphate (iso-C14:0)[c] => 2 H+[c] + Isotetradecanoate (iso-C14:0)[c] + Phosphate[c]	3.6.1.7	XNR_1231	0	1000	Glycerophospholipid metabolism	Included by getModelFromHomology
	APHi150	acylphosphatase (iso-C15:0)	H2O[c] + Isopentadecanoyl-phosphate (iso-C15:0)[c] => 2 H+[c] + Isopentadecanoate (iso-C15:0)[c] + Phosphate[c]	3.6.1.7	XNR_1231	0	1000	Glycerophospholipid metabolism	Included by getModelFromHomology
	APHi160	acylphosphatase (iso-C16:0)	H2O[c] + Isohexadecanoyl-phosphate (n-C16:0)[c] => 2 H+[c] + Isohexadecanoate (n-C16:0)[c] + Phosphate[c]	3.6.1.7	XNR_1231	0	1000	Glycerophospholipid metabolism	Included by getModelFromHomology
	APHi170	acylphosphatase (iso-C17:0)	H2O[c] + Isoheptadecanoyl-phosphate (iso-C17:0)[c] => 2 H+[c] + Isoheptadecanoate (iso-C17:0)[c] + Phosphate[c]	3.6.1.7	XNR_1231	0	1000	Glycerophospholipid metabolism	Included by getModelFromHomology
	APHi180	acylphosphatase (iso-C18:0)	H2O[c] + Isooctadecanoyl-phosphate (n-C18:0)[c] => 2 H+[c] + Isooctadecanoate (n-C18:0)[c] + Phosphate[c]	3.6.1.7	XNR_1231	0	1000	Glycerophospholipid metabolism	Included by getModelFromHomology
	APRAUR	5-amino-6-(5-phosphoribosylamino)uracil reductase	5-Amino-6-(5'-phosphoribosylamino)uracil[c] + H+[c] + Nicotinamide adenine dinucleotide phosphate - reduced[c] <=> 5-Amino-6-(5'-phosphoribitylamino)uracil[c] + Nicotinamide adenine dinucleotide phosphate[c]	1.1.1.193	XNR_0746 or XNR_5405	-1000	1000	Riboflavin metabolism	Included by getModelFromHomology
	ARAT	RXN-14147	2-Oxoglutarate[c] + L-Methionine[c] <=> 4-(methylthio)-2-oxobutanoate[c] + L-Glutamate[c]	2.6.1.57	XNR_1672	-1000	1000	Cysteine and methionine metabolism	Included by getModelFromHomology
	ARGDr	Arginine Deiminase	L-Arginine[c] + H2O[c] => L-Citrulline[c] + Ammonium[c]	3.5.3.6	XNR_0803 or XNR_0819	0	1000	Arginine biosynthesis	Included by getModelFromHomology
	ARGSL	argininosuccinate lyase	N(omega)-(L-Arginino)succinate[c] <=> L-Arginine[c] + Fumarate[c]	4.3.2.1	XNR_5276	-1000	1000	Arginine biosynthesis	Included by getModelFromHomology
	ARGSS	argininosuccinate synthase	L-Aspartate[c] + ATP[c] + L-Citrulline[c] => AMP[c] + N(omega)-(L-Arginino)succinate[c] + H+[c] + Diphosphate[c]	6.3.4.5	XNR_1514	0	1000	Arginine biosynthesis	Included by getModelFromHomology
	ARGTRS	Arginyl-tRNA synthetase	L-Arginine[c] + ATP[c] + tRNA(Arg)[c] => AMP[c] + L-Arginyl-tRNA(Arg)[c] + Diphosphate[c]	6.1.1.19	XNR_1481 or XNR_3539	0	1000	tRNA Charging	Included by getModelFromHomology
	ASAD	aspartate-semialdehyde dehydrogenase	L-Aspartate 4-semialdehyde[c] + Nicotinamide adenine dinucleotide phosphate[c] + Phosphate[c] <=> 4-Phospho-L-aspartate[c] + H+[c] + Nicotinamide adenine dinucleotide phosphate - reduced[c]	1.2.1.11	XNR_2758 or XNR_4304	-1000	1000	Threonine and Lysine metabolism	Included by getModelFromHomology
	ASCISOs	RXN-8784	L-xylo-hex-3-ulono-1,4-lactone[c] => L-ascorbate[c] + H+[c]		XNR_1015	0	1000	Ascorbate and aldarate metabolism	Included by getModelFromHomology
	ASP1DC	aspartate 1-decarboxylase	L-Aspartate[c] + H+[c] => beta-Alanine[c] + CO2[c]	4.1.1.11 or 4.1.1.15	XNR_0119 or XNR_3726 or XNR_4602	0	1000	beta-Alanine metabolism	Included by getModelFromHomology
	ASPCT	aspartate carbamoyltransferase	L-Aspartate[c] + Carbamoyl phosphate[c] <=> N-Carbamoyl-L-aspartate[c] + H+[c] + Phosphate[c]	2.1.3.2	XNR_5364	-1000	1000	Pyrimidine metabolism	Included by getModelFromHomology
	ASPK	aspartate kinase	L-Aspartate[c] + ATP[c] <=> 4-Phospho-L-aspartate[c] + ADP[c]	2.7.2.4	XNR_2759	-1000	1000	Alanine, aspartate and glutamate metabolism	Included by getModelFromHomology
	ASPO	L-aspartate oxidase	L-Aspartate[c] + Flavin adenine dinucleotide oxidized[c] => Flavin adenine dinucleotide reduced[c] + Iminoaspartate[c]	1.4.3.16	XNR_3474	0	1000	Nicotinate and nicotinamide metabolism	Included by getModelFromHomology
	ASPO1	L-aspartate oxidase	L-Aspartate[c] + H2O[c] + O2[c] => Hydrogen peroxide[c] + Ammonium[c] + Oxaloacetate[c]	1.4.3.16	XNR_3474	0	1000	Alanine, aspartate and glutamate metabolism	Included by getModelFromHomology
	ASPO3	L-aspartate oxidase	L-Aspartate[c] + Ubiquinone[c] => Iminoaspartate[c] + ubiquinol-8[c]	1.4.3.16	XNR_3474	0	1000	Nicotinate and nicotinamide metabolism	Included by getModelFromHomology
	ASPO5	L-aspartate oxidase	L-Aspartate[c] + Fumarate[c] => Iminoaspartate[c] + Succinate[c]		XNR_3474	0	1000	Nicotinate and nicotinamide metabolism	Included by getModelFromHomology
	ASPO6	L-aspartate oxidase	L-Aspartate[c] + O2[c] => Hydrogen peroxide[c] + Iminoaspartate[c]	1.4.3.16	XNR_3474	0	1000	Nicotinate and nicotinamide metabolism	Included by getModelFromHomology
	ASPO6_2	L-aspartate oxidase	L-Aspartate[c] + Menaquinone 9[c] => Iminoaspartate[c] + Menaquinol 9[c]	1.4.3.16	XNR_3474	0	1000	Alanine, aspartate and glutamate metabolism	Included by getModelFromHomology
	ASPT	aspartate ammonia-lyase	L-Aspartate[c] <=> Fumarate[c] + Ammonium[c]	4.3.1.1	XNR_4132	-1000	1000	Alanine, aspartate and glutamate metabolism	Included by getModelFromHomology
	ASPTA	aspartate transaminase	2-Oxoglutarate[c] + L-Aspartate[c] <=> L-Glutamate[c] + Oxaloacetate[c]	2.6.1.1	XNR_3189 or XNR_3703	-1000	1000	Alanine, aspartate and glutamate metabolism	Included by getModelFromHomology
	ASPTRS	Aspartyl-tRNA synthetase	L-Aspartate[c] + ATP[c] + tRNA(Asp)[c] => AMP[c] + L-Aspartyl-tRNA(Asp)[c] + Diphosphate[c]	6.1.1.12	XNR_3089	0	1000	tRNA Charging	Included by getModelFromHomology
	ASR	arsenate reductase	arsenate[c] + 2 mycothiol (reduced)[c] => arsenite[c] + H2O[c] + Mycothione[c]		XNR_3213 or XNR_4661	0	1000		Included by getModelFromHomology
	ATAH	allantoicase	Allantoate[c] + H2O[c] <=> (-)-Ureidoglycolate[c] + Urea[c]	3.5.3.4	XNR_4302	-1000	1000	Purine metabolism	Included by getModelFromHomology
	ATNS_nh4	chorismate pyruvate-lyase (amino-accepting; anthranilate-forming)	chorismate[c] + Ammonium[c] => Anthranilate[c] + H2O[c] + H+[c] + Pyruvate[c]	4.1.3.27	XNR_3034 or (XNR_5862 and XNR_4836) or XNR_3034 or (XNR_5862 and XNR_4836)	0	1000	Phenylalanine, tyrosine and tryptophan biosynthesis	Included by getModelFromHomology
	ATPPRT	ATP phosphoribosyltransferase	ATP[c] + 5-Phospho-alpha-D-ribose 1-diphosphate[c] => Diphosphate[c] + 1-(5-Phosphoribosyl)-ATP[c]	2.4.2.17	XNR_5411	0	1000	Histidine metabolism	Included by getModelFromHomology
	BACCL	biotin-[acetyl-CoA-carboxylase] ligase	ATP[c] + Biotin[c] + H+[c] => Biotinyl-5'-AMP[c] + Diphosphate[c]	6.3.4.15	XNR_3713 or XNR_4025	0	1000	Biotin metabolism	Included by getModelFromHomology
	BACCL2	biotin-[acetyl-CoA carboxylase] synthetase	Apo-[carboxylase][c] + Biotinyl-5'-AMP[c] => AMP[c] + Holo-[carboxylase][c] + H+[c]	6.3.4.15	XNR_4025	0	1000	Biotin metabolism	Included by getModelFromHomology
	BCOADH	butyryl-CoA dehydrogenase;butanoyl-CoA dehydrogenase	ETF-Reduced[c] + Crotonoyl-CoA[c] => Butanoyl-CoA[c] + ETF-Oxidized[c] + H+[c]	1.3.8.1	XNR_0153 or XNR_0222 or XNR_0578 or XNR_1951 or XNR_4209 or XNR_4571 or XNR_5417	0	1000	Butanoate metabolism	Included by getModelFromHomology
	BCOATA	Butyryl-CoA-ACP transacylase	acyl carrier protein[c] + Butanoyl-CoA[c] <=> Butyryl-ACP (n-C4:0ACP)[c] + Coenzyme A[c]	2.3.1.180	XNR_0396 or XNR_4511	-1000	1000	Butanoate metabolism	Included by getModelFromHomology
	BDH	(R)-3-Hydroxybutanoate:NAD+ oxidoreductase	(R)-3-Hydroxybutanoate[c] + Nicotinamide adenine dinucleotide[c] <=> Acetoacetate[c] + H+[c] + Nicotinamide adenine dinucleotide - reduced[c]	1.1.1.30	XNR_0055	-1000	1000	Butanoate metabolism	Included by getModelFromHomology
	BETALDHx	betaine-aldehyde dehydrogenase	Betaine aldehyde[c] + H2O[c] + Nicotinamide adenine dinucleotide[c] => Glycine betaine[c] + 2 H+[c] + Nicotinamide adenine dinucleotide - reduced[c]	1.2.1.8	XNR_0363 or XNR_1178 or XNR_1185 or XNR_3881 or XNR_4007 or XNR_5220	0	1000	Betaine biosynthesis	Included by getModelFromHomology
	BETALDHy	betaine-aldehyde dehydrogenase	Betaine aldehyde[c] + H2O[c] + Nicotinamide adenine dinucleotide phosphate[c] => Glycine betaine[c] + 2 H+[c] + Nicotinamide adenine dinucleotide phosphate - reduced[c]	1.2.1.8	XNR_0363 or XNR_1178 or XNR_1185 or XNR_3881 or XNR_4007 or XNR_5220	0	1000	Betaine biosynthesis	Included by getModelFromHomology
	BFBP	beta-D-Fructose 1,6-bisphosphate 1-phosphohydrolase	beta-D-Fructose 1,6-bisphosphate[c] + H2O[c] => beta-D-Fructose 6-phosphate[c] + Phosphate[c]	3.1.3.11	XNR_4139	0	1000		Included by getModelFromHomology
	BGLA	b-glucosidase (cellobiose)	Cellobiose[c] + H2O[c] => 2 D-Glucose[c]	3.2.1.21	XNR_0159 or XNR_1973 or XNR_4170 or XNR_4506 or XNR_5608	0	1000	Starch and sucrose metabolism	Included by getModelFromHomology
	BMMCOAL	beta-methylmalyl-CoA lyase;beta-methylmalyl CoA lyase	(2R,3S)-beta-methylmalyl-CoA[c] <=> Glyoxylate[c] + Propanoyl-CoA[c]	4.1.3.24	XNR_0458	-1000	1000	in prokaryotes	Included by getModelFromHomology
	BMOCOS	bis-molybdenum cofactor synthase	molybdenum cofactor[c] + Adenylated molybdopterin[c] => AMP[c] + bis-molybdenum cofactor[c] + Cu2+[c]		XNR_0123 or XNR_2128 or XNR_3058	0	1000	Bis-Molybdopterin metabolism	Included by getModelFromHomology
	BMOGDS1	bis-molybdopterin guanine dinucleotide synthase (single GDP)	bis-molybdenum cofactor[c] + GTP[c] + H+[c] => bis-molybdopterin mono-guanine dinucleotide[c] + Diphosphate[c]		XNR_3057	0	1000	Bis-Molybdopterin metabolism	Included by getModelFromHomology
	BMOGDS2	bis-molybdopterin guanine dinucleotide synthase	bis-molybdopterin mono-guanine dinucleotide[c] + GTP[c] + H+[c] => bis-molybdopterin guanine dinucleotide[c] + Diphosphate[c]		XNR_3057	0	1000	Bis-Molybdopterin metabolism	Included by getModelFromHomology
	BPNT	3',5'-bisphosphate nucleotidase	H2O[c] + Adenosine 3',5'-bisphosphate[c] <=> AMP[c] + Phosphate[c]	3.1.3.97	XNR_1642	-1000	1000	Cysteine and methionine metabolism	Included by getModelFromHomology
	BSUZCOAD	benzylsuccinyl-CoA dehydrogenase	(R)-benzylsuccinyl-CoA[c] + ETF-Oxidized[c] + H+[c] => ETF-Reduced[c] + (E)-2-benzylidenesuccinyl-CoA[c]	1.3.8.3	XNR_5133	0	1000	Toluene degradation	Included by getModelFromHomology
	BTNC	biotin-carboxyl-carrier-protein:carbon-dioxide ligase (ADP-forming)	ATP[c] + Holo-[carboxylase][c] + Bicarbonate[c] => ADP[c] + Carboxybiotin-carboxyl-carrier protein[c] + H+[c] + Phosphate[c]	6.3.4.14	XNR_2273 or XNR_4019 or XNR_4211	0	1000	Biotin metabolism	Included by getModelFromHomology
	BTS5	Biotin synthase	[2Fe-2S] iron-sulfur cluster[c] + S-Adenosyl-L-methionine[c] + Dethiobiotin[c] => [2Fe-1S] desulfurated iron-sulfur cluster[c] + Biotin[c] + 5'-Deoxyadenosine[c] + H+[c] + L-Methionine[c]	2.8.1.6	XNR_5560	0	1000	Biotin metabolism	Included by getModelFromHomology
	BUPN	beta-ureidopropionase;beta-alanine synthase	3-ureidopropanoate[c] + H2O[c] + 2 H+[c] => beta-Alanine[c] + CO2[c] + Ammonium[c]	3.5.1.6	XNR_0488	0	1000	beta-Alanine metabolism	Included by getModelFromHomology
	BUTCOAL	Butanoate:CoA ligase (AMP-forming)	ATP[c] + butanoate[c] + Coenzyme A[c] => AMP[c] + Butanoyl-CoA[c] + Diphosphate[c]	6.2.1.2	XNR_0644	0	1000	Butanoate metabolism	Included by getModelFromHomology
	BWCOGDS1	tungsten bispterin guanine dinucleotide synthase (single GDP)	tungsten bispterin cofactor[c] + GTP[c] + H+[c] => tungsten bispterin cofactor mono-guanine dinucleotide[c] + Diphosphate[c]		XNR_3057	0	1000	Tungsten bispterin metabolism	Included by getModelFromHomology
	BWCOGDS2	tungsten bispterin guanine dinucleotide synthase	tungsten bispterin cofactor mono-guanine dinucleotide[c] + GTP[c] + H+[c] => tungsten bispterin cofactor guanine dinucleotide[c] + Diphosphate[c]		XNR_3057	0	1000	Tungsten bispterin metabolism	Included by getModelFromHomology
	BWCOS	tungsten bispterin cofactor synthase	Adenylated molybdopterin[c] + tungsten binding cofactor[c] => AMP[c] + tungsten bispterin cofactor[c] + Cu2+[c]		XNR_0123 or XNR_2128 or XNR_3058	0	1000	Tungsten bispterin metabolism	Included by getModelFromHomology
	BZDH	benzaldehyde dehydrogenase;4-hydroxybenzaldehyde dehydrogenase	benzaldehyde[c] + H2O[c] + Nicotinamide adenine dinucleotide[c] <=> benzoate[c] + 2 H+[c] + Nicotinamide adenine dinucleotide - reduced[c]	1.2.1.28	XNR_3418	-1000	1000	Toluene degradation	Included by getModelFromHomology
	C7AHXDH	cholate 7alpha-hydroxy dehydrogenase;7-alpha-hydroxysteroid dehydrogenase	cholate[c] + Nicotinamide adenine dinucleotide[c] => 3alpha,12alpha-dihydroxy-7-oxo-5beta-cholan-24-oate[c] + H+[c] + Nicotinamide adenine dinucleotide - reduced[c]	1.1.1.159	XNR_2050	0	1000	Steroid degradation	Included by getModelFromHomology
	CADHX	cadaverine hydroxylase	1,5-Diaminopentane[c] + Hydrogen-donor[c] + O2[c] => Hydrogen-acceptor[c] + H2O[c] + H+[c] + N-hydroxycadaverine[c]		XNR_4189 or XNR_4865	0	1000	Desferrioxamine biosynthesis	Included by getModelFromHomology
	CARBMODH	carbon monoxide dehydrogenase (ferredoxin);carbon-monoxide dehydrogenase	carbonmonoxide[c] + 2 Oxidized ferredoxin[c] + H2O[c] <=> CO2[c] + 2 Reduced ferredoxin[c] + 2 H+[c]	1.2.7.4	XNR_0656 or XNR_0657 or XNR_0658 or XNR_1834 or XNR_1835 or XNR_5745	-1000	1000	in prokaryotes	Included by getModelFromHomology
	CARNMOx	carnitine monooxygenase (NADH)	L-carnitine[c] + H+[c] + Nicotinamide adenine dinucleotide - reduced[c] + O2[c] => (3R)-3-Hydroxy-4-oxobutanoate[c] + H2O[c] + Nicotinamide adenine dinucleotide[c] + trimethylamine[c]	1.14.13.M4	XNR_0355 or XNR_4654	0	1000	Carnitine metabolism	Included by getModelFromHomology
	CARNMOy	carnitine monooxygenase (NADPH)	L-carnitine[c] + H+[c] + Nicotinamide adenine dinucleotide phosphate - reduced[c] + O2[c] => (3R)-3-Hydroxy-4-oxobutanoate[c] + H2O[c] + Nicotinamide adenine dinucleotide phosphate[c] + trimethylamine[c]	1.14.13.M4	XNR_0355 or XNR_4654	0	1000	Carnitine metabolism	Included by getModelFromHomology
	CARNOX	Carnitine:NAD+ 3-oxidoreductase	Carnitine[c] + Nicotinamide adenine dinucleotide[c] <=> 3-Dehydrocarnitine[c] + H+[c] + Nicotinamide adenine dinucleotide - reduced[c]	1.1.1.108	XNR_0008 or XNR_5931	-1000	1000	Carnitine metabolism	Included by getModelFromHomology
	CAT	catalase	2 Hydrogen peroxide[c] => 2 H2O[c] + O2[c]	1.11.1.6	XNR_0640 or XNR_1593 or XNR_1945 or XNR_4128 or XNR_4489 or XNR_0640 or XNR_1593 or XNR_1945 or (XNR_4489 and XNR_4409) or XNR_0640 or XNR_1593 or XNR_1945 or XNR_4128 or XNR_4489 or XNR_0640 or XNR_1593 or XNR_4128	0	1000	Glyoxylate and dicarboxylate metabolism	Included by getModelFromHomology
	CBIAT	Cobinamide adenyltransferase	ATP[c] + Cobinamide[c] + H+[c] => Adenosyl cobinamide[c] + Inorganic triphosphate[c]	2.5.1.17	XNR_1453 or XNR_4970	0	1000	Porphyrin and chlorophyll metabolism	Included by getModelFromHomology
	CBLAT	cob(I)alamin adenosyltransferase	ATP[c] + Cob(I)alamin[c] + H+[c] => Adenosylcobalamin[c] + Inorganic triphosphate[c]	2.5.1.17	XNR_1453 or XNR_4970	0	1000	Porphyrin and chlorophyll metabolism	Included by getModelFromHomology
	CBPS	carbamoyl-phosphate synthase (glutamine-hydrolysing)	2 ATP[c] + L-Glutamine[c] + H2O[c] + Bicarbonate[c] => 2 ADP[c] + Carbamoyl phosphate[c] + L-Glutamate[c] + 2 H+[c] + Phosphate[c]	6.3.5.5	XNR_5368 and XNR_5367	0	1000	Arginine and proline metabolism	Included by getModelFromHomology
	CCCR	crotonyl-CoA carboxylase/reductase	Crotonoyl-CoA[c] + CO2[c] + Nicotinamide adenine dinucleotide phosphate - reduced[c] <=> (2S)-ethylmalonyl-CoA[c] + Nicotinamide adenine dinucleotide phosphate[c]	1.3.1.85	XNR_0456	-1000	1000	Glyoxylate and dicarboxylate metabolism	Included by getModelFromHomology
	CDAS17	calcium-dependent antibiotics non-ribosomal peptide synthetase	L-4-Hydroxyphenylglycine[c] + L-Asparagine[c] + 3 L-Aspartate[c] + 11 ATP[c] + trans-2,3-epoxyhexanoyl-CoA[c] + Glycine[c] + L-3-methylglutamic acid[c] + L-Serine[c] + L-Threonine[c] + 2 L-Tryptophan[c] => 11 AMP[c] + calcium-dependent antibiotics intermediate 1[c] + Coenzyme A[c] + 11 H+[c] + 11 Diphosphate[c]		XNR_0024 or XNR_0985 or XNR_3144 or XNR_3446 or XNR_3447 or XNR_3448 or XNR_3449 or XNR_5634 or (XNR_5891 and XNR_0983) or XNR_0985 or XNR_3144 or XNR_3447 or XNR_3448 or (XNR_5916 and XNR_0983) or XNR_0985 or XNR_3144 or XNR_3446 or XNR_3448 or XNR_3449 or XNR_5890	0	1000	Calcium-Dependent Antibiotics Biosynthesis	Included by getModelFromHomology
	CDAS3	3-oxoacyl-[acyl-carrier-protein] reductase (n-C4:0)	Acetoacetyl-ACP (specific to CDA)[c] + H+[c] + Nicotinamide adenine dinucleotide phosphate - reduced[c] <=> (3R)-3-Hydroxybutanoyl-[acyl-carrier protein][c] + Nicotinamide adenine dinucleotide phosphate[c]	1.1.1.100	XNR_0589 or XNR_3581 or XNR_4461 or XNR_4989 or XNR_5007 or XNR_5492 or XNR_5493 or XNR_5881	-1000	1000	Calcium-Dependent Antibiotics Biosynthesis	Included by getModelFromHomology
	CDAS5x	enoyl-[acyl-carrier-protein] reductase (NADH) (n-C4:0)	But-2-enoyl-[acyl-carrier protein][c] + H+[c] + Nicotinamide adenine dinucleotide - reduced[c] => Butyryl-ACP (n-C4:0ACP)[c] + Nicotinamide adenine dinucleotide[c]	1.3.1.9	XNR_5008	0	1000	Calcium-Dependent Antibiotics Biosynthesis	Included by getModelFromHomology
	CDAS5y	enoyl-[acyl-carrier-protein] reductase (NADPH) (n-C4:0)	But-2-enoyl-[acyl-carrier protein][c] + H+[c] + Nicotinamide adenine dinucleotide phosphate - reduced[c] => Butyryl-ACP (n-C4:0ACP)[c] + Nicotinamide adenine dinucleotide phosphate[c]	1.3.1.10	XNR_5008	0	1000	Calcium-Dependent Antibiotics Biosynthesis	Included by getModelFromHomology
	CDAS6	3-oxoacyl-[acyl-carrier-protein] synthase (n-C6:0)	Butyryl-ACP (n-C4:0ACP)[c] + H+[c] + Malonyl-[acyl-carrier protein] (specific to CDA)[c] => 3-Oxohexanoyl-[acyl-carrier protein][c] + acyl carrier protein (specific to CDA)[c] + CO2[c]	2.3.1.179	XNR_4509	0	1000	Calcium-Dependent Antibiotics Biosynthesis	Included by getModelFromHomology
	CDAS7	3-oxoacyl-[acyl-carrier-protein] reductase (n-C6:0)	3-Oxohexanoyl-[acyl-carrier protein][c] + H+[c] + Nicotinamide adenine dinucleotide phosphate - reduced[c] <=> (R)-3-Hydroxyhexanoyl-[acyl-carrier protein][c] + Nicotinamide adenine dinucleotide phosphate[c]	1.1.1.100	XNR_0589 or XNR_3581 or XNR_4461 or XNR_4989 or XNR_5007 or XNR_5492 or XNR_5493 or XNR_5881	-1000	1000	Calcium-Dependent Antibiotics Biosynthesis	Included by getModelFromHomology
	CDAS9x	enoyl-[acyl-carrier-protein] reductase (NADH) (n-C6:0)	H+[c] + Nicotinamide adenine dinucleotide - reduced[c] + trans-Hex-2-enoyl-[acyl-carrier protein][c] => Hexanoyl-ACP (n-C6:0ACP)[c] + Nicotinamide adenine dinucleotide[c]	1.3.1.9	XNR_5008	0	1000	Calcium-Dependent Antibiotics Biosynthesis	Included by getModelFromHomology
	CDAS9y	enoyl-[acyl-carrier-protein] reductase (NADPH) (n-C6:0)	H+[c] + Nicotinamide adenine dinucleotide phosphate - reduced[c] + trans-Hex-2-enoyl-[acyl-carrier protein][c] => Hexanoyl-ACP (n-C6:0ACP)[c] + Nicotinamide adenine dinucleotide phosphate[c]	1.3.1.10	XNR_5008	0	1000	Calcium-Dependent Antibiotics Biosynthesis	Included by getModelFromHomology
	CDPMEK	4-(cytidine 5'-diphospho)-2-C-methyl-D-erythritol kinase	4-(cytidine 5'-diphospho)-2-C-methyl-D-erythritol[c] + ATP[c] => 2-phospho-4-(cytidine 5'-diphospho)-2-C-methyl-D-erythritol[c] + ADP[c] + H+[c]	2.7.1.148	XNR_2086	0	1000	Terpenoid backbone biosynthesis	Included by getModelFromHomology
	CHO43OR	cholest-4-en-3-one,NADH:oxygen oxidoreductase (26-hydroxylating)	cholest-4-en-3-one[c] + H+[c] + Nicotinamide adenine dinucleotide - reduced[c] + O2[c] => (25S)-26-hydroxycholest-4-en-3-one[c] + H2O[c] + Nicotinamide adenine dinucleotide[c]		XNR_0559	0	1000	Steroid degradation	Included by getModelFromHomology
	CHOLD	choline dehydrogenase	Choline[c] + Nicotinamide adenine dinucleotide[c] => Betaine aldehyde[c] + H+[c] + Nicotinamide adenine dinucleotide - reduced[c]	1.1.1.1 or 1.1.99.1	XNR_3104 or XNR_3882 or XNR_5118 or XNR_5598 or XNR_5600 or XNR_5829	0	1000	Betaine biosynthesis	Included by getModelFromHomology
	CHOLD2	Choline dehydrogenase	Choline[c] + Flavin adenine dinucleotide oxidized[c] => Betaine aldehyde[c] + Flavin adenine dinucleotide reduced[c]	1.1.99.1	XNR_3882	0	1000	Betaine biosynthesis	Included by getModelFromHomology
	CHOLOX	cholesterol oxidase	cholesterol[c] + O2[c] => cholest-4-en-3-one[c] + Hydrogen peroxide[c]	1.1.3.6	XNR_3818	0	1000	Steroid degradation	Included by getModelFromHomology
	CHORDH	chorismate dehydratase	chorismate[c] => 3-[(1-carboxyvinyl)oxy]benzoate[c] + H2O[c]	4.2.1.151	XNR_3585	0	1000	Phenylalanine, tyrosine and tryptophan biosynthesis	Included by getModelFromHomology
	CHORM	chorismate mutase	chorismate[c] <=> Prephenate[c]	5.4.99.5	XNR_4859	-1000	1000	Phenylalanine, tyrosine and tryptophan biosynthesis	Included by getModelFromHomology
	CHORS	chorismate synthase	5-O-(1-Carboxyvinyl)-3-phosphoshikimate[c] => chorismate[c] + Phosphate[c]	4.2.3.5	XNR_5355	0	1000	Phenylalanine, tyrosine and tryptophan biosynthesis	Included by getModelFromHomology
	CIGAMS	cys-1L-myo-inositol 2-deoxy-D-glucopyranoside synthase	ATP[c] + L-Cysteine[c] + 1-O-(2-Amino-2-deoxy-alpha-D-glucopyranosyl)-1D-myo-inositol[c] => AMP[c] + 1-O-[2-(L-Cysteinamido)-2-deoxy-alpha-D-glucopyranosyl]-1D-myo-inositol[c] + 2 H+[c] + Diphosphate[c]	6.3.1.13	XNR_5164	0	1000	Mycothiol biosynthesis	Included by getModelFromHomology
	CINNDOX	cinnamate dioxygenase	trans-cinnamate[c] + H+[c] + Nicotinamide adenine dinucleotide - reduced[c] + O2[c] => Nicotinamide adenine dinucleotide[c] + (2E)-3-(5,6-dihydroxycyclohexa-1,3-dien-1-yl)prop-2-enoate[c]	1.14.12.19	XNR_0761 or XNR_4478 or XNR_4772 or XNR_4939	0	1000	Phenylalanine metabolism	Included by getModelFromHomology
	CITCIa2	(R)-2-Methylmalate hydro-lyase (2-methylmaleate-forming)	(R)-2-Methylmalate[c] <=> 2-Methylmaleate[c] + H2O[c]	4.2.1.35	XNR_1255 and XNR_1254	-1000	1000	Valine, leucine and isoleucine metabolism	Included by getModelFromHomology
	CITCIb	2-methylmaleate hydratase	2-Methylmaleate[c] + H2O[c] <=> D-erythro-3-Methylmalate[c]	4.2.1.35	XNR_1255 and XNR_1254	-1000	1000	Valine, leucine and isoleucine metabolism	Included by getModelFromHomology
	CITL	Citrate lyase	Citrate[c] => Acetate[c] + Oxaloacetate[c]		XNR_0458 or XNR_4845	0	1000	Citric Acid Cycle	Included by getModelFromHomology
	CITMS	(R)-citramalate synthase	Acetyl-CoA[c] + H2O[c] + Pyruvate[c] => (R)-2-Methylmalate[c] + Coenzyme A[c]	2.3.1.182	XNR_1299	0	1000	Valine, leucine and isoleucine metabolism	Included by getModelFromHomology
	CLADHAL	chloroacetate dehalogenase	chloroacetate[c] + H2O[c] => Chloride[c] + Glycolate[c] + H+[c]	3.8.1.3	XNR_3267	0	1000	Chloroalkane and chloroalkene degradation	Included by getModelFromHomology
	CLPNS120	cardiolipin synthase (n-C12:0)	2 Phosphatidylglycerol (didodecanoyl, n-C12:0)[c] <=> cardiolipin (tetradodecanoyl, n-C12:0)[c] + Glycerol[c]		XNR_4675	-1000	1000	Glycerophospholipid metabolism	Included by getModelFromHomology
	CLPNS140	cardiolipin synthase (n-C14:0)	2 Phosphatidylglycerol (ditetradecanoyl, n-C14:0)[c] <=> cardiolipin (tetratetradecanoyl, n-C14:0)[c] + Glycerol[c]		XNR_4675	-1000	1000	Glycerophospholipid metabolism	Included by getModelFromHomology
	CLPNS141	cardiolipin synthase (n-C14:1)	2 Phosphatidylglycerol (ditetradec-7-enoyl, n-C14:1)[c] <=> cardiolipin (tetratetradec-7-enoyl, n-C14:1)[c] + Glycerol[c]		XNR_4675	-1000	1000	Glycerophospholipid metabolism	Included by getModelFromHomology
	CLPNS150	cardiolipin synthase (n-C15:0)	2 Phosphatidylglycerol (dipentadecanoyl, n-C15:0)[c] <=> cardiolipin (tetrapentadecanoyl, n-C15:0)[c] + Glycerol[c]		XNR_4675	-1000	1000	Glycerophospholipid metabolism	Included by getModelFromHomology
	CLPNS160	cardiolipin synthase (n-C16:0)	2 Phosphatidylglycerol (dihexadecanoyl, n-C16:0)[c] <=> cardiolipin (tetrahexadecanoyl, n-C16:0)[c] + Glycerol[c]		XNR_4675	-1000	1000	Glycerophospholipid metabolism	Included by getModelFromHomology
	CLPNS161	cardiolipin synthase (n-C16:1)	2 Phosphatidylglycerol (dihexadec-9-enoyl, n-C16:1)[c] <=> cardiolipin (tetrahexadec-9-enoyl, n-C16:1)[c] + Glycerol[c]		XNR_4675	-1000	1000	Glycerophospholipid metabolism	Included by getModelFromHomology
	CLPNS170	cardiolipin synthase (n-C17:0)	2 Phosphatidylglycerol (diheptadecanoyl, n-C17:0)[c] <=> cardiolipin (tetraheptadecanoyl, n-C17:0)[c] + Glycerol[c]		XNR_4675	-1000	1000	Glycerophospholipid metabolism	Included by getModelFromHomology
	CLPNS180	cardiolipin synthase (n-C18:0)	2 Phosphatidylglycerol (dioctadecanoyl, n-C18:0)[c] <=> cardiolipin (tetraoctadecanoyl, n-C18:0)[c] + Glycerol[c]		XNR_4675	-1000	1000	Glycerophospholipid metabolism	Included by getModelFromHomology
	CLPNS181	cardiolipin synthase (n-C18:1)	2 Phosphatidylglycerol (dioctadec-11-enoyl, n-C18:1)[c] <=> cardiolipin (tetraoctadec-11-enoyl, n-C18:1)[c] + Glycerol[c]		XNR_4675	-1000	1000	Glycerophospholipid metabolism	Included by getModelFromHomology
	CLPNSII120	cardiolipin synthase II (n-C12:0)	CDP-1,2-didodecanoylglycerol[c] + Phosphatidylglycerol (didodecanoyl, n-C12:0)[c] => cardiolipin (tetradodecanoyl, n-C12:0)[c] + CMP[c] + H+[c]	2.7.8.41	XNR_5455	0	1000	Glycerophospholipid metabolism	Included by getModelFromHomology
	CLPNSII140	cardiolipin synthase II (n-C14:0)	CDP-1,2-ditetradecanoylglycerol[c] + Phosphatidylglycerol (ditetradecanoyl, n-C14:0)[c] => cardiolipin (tetratetradecanoyl, n-C14:0)[c] + CMP[c] + H+[c]	2.7.8.41	XNR_5455	0	1000	Glycerophospholipid metabolism	Included by getModelFromHomology
	CLPNSII141	cardiolipin synthase II (n-C14:1)	CDP-1,2-ditetradec-7-enoylglycerol[c] + Phosphatidylglycerol (ditetradec-7-enoyl, n-C14:1)[c] => cardiolipin (tetratetradec-7-enoyl, n-C14:1)[c] + CMP[c] + H+[c]	2.7.8.41	XNR_5455	0	1000	Glycerophospholipid metabolism	Included by getModelFromHomology
	CLPNSII150	cardiolipin synthase II (n-C15:0)	CDP-1,2-dipentadecanoylglycerol[c] + Phosphatidylglycerol (dipentadecanoyl, n-C15:0)[c] => cardiolipin (tetrapentadecanoyl, n-C15:0)[c] + CMP[c] + H+[c]	2.7.8.41	XNR_5455	0	1000	Glycerophospholipid metabolism	Included by getModelFromHomology
	CLPNSII160	cardiolipin synthase II (n-C16:0)	CDP-1,2-dihexadecanoylglycerol[c] + Phosphatidylglycerol (dihexadecanoyl, n-C16:0)[c] => cardiolipin (tetrahexadecanoyl, n-C16:0)[c] + CMP[c] + H+[c]	2.7.8.41	XNR_5455	0	1000	Glycerophospholipid metabolism	Included by getModelFromHomology
	CLPNSII161	cardiolipin synthase II (n-C16:1)	CDP-1,2-dihexadec-9-enoylglycerol[c] + Phosphatidylglycerol (dihexadec-9-enoyl, n-C16:1)[c] => cardiolipin (tetrahexadec-9-enoyl, n-C16:1)[c] + CMP[c] + H+[c]	2.7.8.41	XNR_5455	0	1000	Glycerophospholipid metabolism	Included by getModelFromHomology
	CLPNSII170	cardiolipin synthase II (n-C17:0)	CDP-1,2-diheptadecanoylglycerol[c] + Phosphatidylglycerol (diheptadecanoyl, n-C17:0)[c] => cardiolipin (tetraheptadecanoyl, n-C17:0)[c] + CMP[c] + H+[c]	2.7.8.41	XNR_5455	0	1000	Glycerophospholipid metabolism	Included by getModelFromHomology
	CLPNSII180	cardiolipin synthase II (n-C18:0)	CDP-1,2-dioctadecanoylglycerol[c] + Phosphatidylglycerol (dioctadecanoyl, n-C18:0)[c] => cardiolipin (tetraoctadecanoyl, n-C18:0)[c] + CMP[c] + H+[c]	2.7.8.41	XNR_5455	0	1000	Glycerophospholipid metabolism	Included by getModelFromHomology
	CLPNSII181	cardiolipin synthase II (n-C18:1)	CDP-1,2-dioctadec-11-enoylglycerol[c] + Phosphatidylglycerol (dioctadec-11-enoyl, n-C18:1)[c] => cardiolipin (tetraoctadec-11-enoyl, n-C18:1)[c] + CMP[c] + H+[c]	2.7.8.41	XNR_5455	0	1000	Glycerophospholipid metabolism	Included by getModelFromHomology
	CLPNSIIai150	cardiolipin synthase II (ante-iso-C15:0)	CDP-1,2-diante-isopentadecanoylglycerol[c] + Phosphatidylglycerol (diante-isopentadecanoyl, ante-iso-C15:0)[c] => cardiolipin (ante-isotetrapentadecanoyl, ante-iso-C15:0)[c] + CMP[c] + H+[c]	2.7.8.41	XNR_5455	0	1000	Glycerophospholipid metabolism	Included by getModelFromHomology
	CLPNSIIai170	cardiolipin synthase II (ante-iso-C17:0)	CDP-1,2-diante-isoheptadecanoylglycerol[c] + Phosphatidylglycerol (diante-isoheptadecanoyl, ante-iso-C17:0)[c] => cardiolipin (ante-isotetraheptadecanoyl, ante-iso-C17:0)[c] + CMP[c] + H+[c]	2.7.8.41	XNR_5455	0	1000	Glycerophospholipid metabolism	Included by getModelFromHomology
	CLPNSIIi140	cardiolipin synthase II (iso-C14:0)	CDP-1,2-diisotetradecanoylglycerol[c] + Phosphatidylglycerol (diisotetradecanoyl, iso-C14:0)[c] => cardiolipin (isotetratetradecanoyl, iso-C14:0)[c] + CMP[c] + H+[c]	2.7.8.41	XNR_5455	0	1000	Glycerophospholipid metabolism	Included by getModelFromHomology
	CLPNSIIi150	cardiolipin synthase II (iso-C15:0)	CDP-1,2-diisopentadecanoylglycerol[c] + Phosphatidylglycerol (diisopentadecanoyl, iso-C15:0)[c] => cardiolipin (isotetrapentadecanoyl, iso-C15:0)[c] + CMP[c] + H+[c]	2.7.8.41	XNR_5455	0	1000	Glycerophospholipid metabolism	Included by getModelFromHomology
	CLPNSIIi160	cardiolipin synthase II (iso-C16:0)	CDP-1,2-diisohexadecanoylglycerol[c] + Phosphatidylglycerol (diisohexadecanoyl, iso-C16:0)[c] => cardiolipin (isotetrahexadecanoyl, iso-C16:0)[c] + CMP[c] + H+[c]	2.7.8.41	XNR_5455	0	1000	Glycerophospholipid metabolism	Included by getModelFromHomology
	CLPNSIIi170	cardiolipin synthase II (iso-C17:0)	CDP-1,2-diisoheptadecanoylglycerol[c] + Phosphatidylglycerol (diisoheptadecanoyl, iso-C17:0)[c] => cardiolipin (isotetraheptadecanoyl, iso-C17:0)[c] + CMP[c] + H+[c]	2.7.8.41	XNR_5455	0	1000	Glycerophospholipid metabolism	Included by getModelFromHomology
	CLPNSIIi180	cardiolipin synthase II (iso-C18:0)	CDP-1,2-diisooctadecanoylglycerol[c] + Phosphatidylglycerol (diisooctadecanoyl, iso-C18:0)[c] => cardiolipin (isotetraoctadecanoyl, iso-C18:0)[c] + CMP[c] + H+[c]	2.7.8.41	XNR_5455	0	1000	Glycerophospholipid metabolism	Included by getModelFromHomology
	CLPNSai150	cardiolipin synthase (ante-iso-C15:0)	2 Phosphatidylglycerol (diante-isopentadecanoyl, ante-iso-C15:0)[c] <=> cardiolipin (ante-isotetrapentadecanoyl, ante-iso-C15:0)[c] + Glycerol[c]		XNR_4675	-1000	1000	Glycerophospholipid metabolism	Included by getModelFromHomology
	CLPNSai170	cardiolipin synthase (ante-iso-C17:0)	2 Phosphatidylglycerol (diante-isoheptadecanoyl, ante-iso-C17:0)[c] <=> cardiolipin (ante-isotetraheptadecanoyl, ante-iso-C17:0)[c] + Glycerol[c]		XNR_4675	-1000	1000	Glycerophospholipid metabolism	Included by getModelFromHomology
	CLPNSi140	cardiolipin synthase (iso-C14:0)	2 Phosphatidylglycerol (diisotetradecanoyl, iso-C14:0)[c] <=> cardiolipin (isotetratetradecanoyl, iso-C14:0)[c] + Glycerol[c]		XNR_4675	-1000	1000	Glycerophospholipid metabolism	Included by getModelFromHomology
	CLPNSi150	cardiolipin synthase (iso-C15:0)	2 Phosphatidylglycerol (diisopentadecanoyl, iso-C15:0)[c] <=> cardiolipin (isotetrapentadecanoyl, iso-C15:0)[c] + Glycerol[c]		XNR_4675	-1000	1000	Glycerophospholipid metabolism	Included by getModelFromHomology
	CLPNSi160	cardiolipin synthase (iso-C16:0)	2 Phosphatidylglycerol (diisohexadecanoyl, iso-C16:0)[c] <=> cardiolipin (isotetrahexadecanoyl, iso-C16:0)[c] + Glycerol[c]		XNR_4675	-1000	1000	Glycerophospholipid metabolism	Included by getModelFromHomology
	CLPNSi170	cardiolipin synthase (iso-C17:0)	2 Phosphatidylglycerol (diisoheptadecanoyl, iso-C17:0)[c] <=> cardiolipin (isotetraheptadecanoyl, iso-C17:0)[c] + Glycerol[c]		XNR_4675	-1000	1000	Glycerophospholipid metabolism	Included by getModelFromHomology
	CLPNSi180	cardiolipin synthase (iso-C18:0)	2 Phosphatidylglycerol (diisooctadecanoyl, iso-C18:0)[c] <=> cardiolipin (isotetraoctadecanoyl, iso-C18:0)[c] + Glycerol[c]		XNR_4675	-1000	1000	Glycerophospholipid metabolism	Included by getModelFromHomology
	CMCMSAD	2-hydroxy-5-carboxymethylmuconate semialdehyde dehydrogenase	2-hydroxy-5-carboxymethylmuconatesemialdehyde[c] + H2O[c] + Nicotinamide adenine dinucleotide[c] => 5-carboxymethyl-2-hydroxymuconate[c] + 2 H+[c] + Nicotinamide adenine dinucleotide - reduced[c]	1.2.1.60	XNR_0363 or XNR_1178 or XNR_1185 or XNR_3881 or XNR_4007 or XNR_5220	0	1000	Tyrosine metabolism	Included by getModelFromHomology
	CMLDC	4-carboxymuconolactone decarboxylase	4-Carboxymuconolactone[c] + H+[c] => 5-Oxo-4,5-dihydrofuran-2-acetate[c] + CO2[c]	4.1.1.44	XNR_0508	0	1000	Benzoate degradation	Included by getModelFromHomology
	CMPA	N-carbamoylputrescine amidase	N-Carbamoylputrescine[c] + H2O[c] + 2 H+[c] => CO2[c] + Ammonium[c] + Putrescine[c]	3.5.1.53	XNR_0488	0	1000	Arginine and proline metabolism	Included by getModelFromHomology
	COCHL	cobaltochelatase	ATP[c] + Co2+[c] + H2O[c] + Hydrogenobyrinate a,c diamide[c] => ADP[c] + Cob(II)yrinate a,c diamide[c] + 2 H+[c] + Phosphate[c]	6.6.1.2	XNR_4667	0	1000	Porphyrin and chlorophyll metabolism	Included by getModelFromHomology
	CPC6R	cobalt-precorrin-6A reductase	cobalt-precorrin 6[c] + H+[c] + Nicotinamide adenine dinucleotide phosphate - reduced[c] => cobalt-dihydro-precorrin 6[c] + Nicotinamide adenine dinucleotide phosphate[c]	1.3.1.54	XNR_4671	0	1000	Porphyrin and chlorophyll metabolism	Included by getModelFromHomology
	CPC8MM	cobalt-precorrin-8X methylmutase	cobalt-precorrin 8[c] <=> Cobyrinic acid[c]	5.4.99.60	XNR_4669	-1000	1000	Porphyrin and chlorophyll metabolism	Included by getModelFromHomology
	CPKS1	CpkA initiation	Acyl carrier protein (specific to coelimycin)[c] + 9 H+[c] + 3 Malonyl-CoA[c] => 3 CO2[c] + 3 Coenzyme A[c] + 2 H2O[c] + 2,4-Hexadienoyl-ACP (n-C6:2ACP)[c]		XNR_0021 or XNR_0204 or XNR_5854 or XNR_5855 or XNR_5856 or XNR_5857 or XNR_5858 or XNR_5861 or XNR_5916 or XNR_5917 or XNR_5918	0	1000	Coelimycin biosynthesis	Included by getModelFromHomology
	CPKS2	CpkB polyketide elongation 1	4 H+[c] + 2,4-Hexadienoyl-ACP (n-C6:2ACP)[c] + 2 Malonyl-CoA[c] => 2 CO2[c] + 2 Coenzyme A[c] + 3-Hydroxy-2,4,6-Decatetraenoyl-[acyl-carrier protein][c] + H2O[c]		XNR_5854 or XNR_5855 or XNR_5856 or XNR_5857 or XNR_5858 or XNR_5861 or XNR_5916	0	1000	Coelimycin biosynthesis	Included by getModelFromHomology
	CPKS3	CpkC polyketide elongation 2 and thioester reductase	3-Hydroxy-2,4,6-Decatetraenoyl-[acyl-carrier protein][c] + 3 H+[c] + Malonyl-CoA[c] + Nicotinamide adenine dinucleotide - reduced[c] => Acyl carrier protein (specific to coelimycin)[c] + CO2[c] + Coenzyme A[c] + H2O[c] + 5-Hydroxydodeca-2,6,8,10-tetraenal[c] + Nicotinamide adenine dinucleotide[c]		XNR_5854 or XNR_5855 or XNR_5856 or XNR_5857 or XNR_5858 or XNR_5861	0	1000	Coelimycin biosynthesis	Included by getModelFromHomology
	CPMPS	cyclic pyranopterin monophosphate synthase	GTP[c] + H2O[c] => cyclic pyranopterin monophosphate[c] + Diphosphate[c]		XNR_0124 or (XNR_4999 and XNR_2127)	0	1000	Porphyrin and chlorophyll metabolism	Included by getModelFromHomology
	CPPPGO2	Oxygen Independent coproporphyrinogen-III oxidase	2 S-Adenosyl-L-methionine[c] + Coproporphyrinogen III[c] => 2 CO2[c] + 2 5'-Deoxyadenosine[c] + 2 L-Methionine[c] + Protoporphyrinogen IX[c]	1.3.99.22	XNR_4378	0	1000	Porphyrin and chlorophyll metabolism	Included by getModelFromHomology
	CREATDA	creatinine deaminase	creatinine[c] + H2O[c] + H+[c] => N-methylhydantoin[c] + Ammonium[c]	3.5.4.21	XNR_3694	0	1000	Arginine and proline metabolism	Included by getModelFromHomology
	CS	citrate synthase	Acetyl-CoA[c] + H2O[c] + Oxaloacetate[c] => Citrate[c] + Coenzyme A[c] + H+[c]	2.3.3.1	XNR_2268 or XNR_4231	0	1000	Citric Acid Cycle	Included by getModelFromHomology
	CSND	Cytosine deaminase	Cytosine[c] + H2O[c] + H+[c] => Ammonium[c] + Uracil[c]	3.5.4.1	XNR_3694	0	1000	Pyrimidine metabolism	Included by getModelFromHomology
	CTECOAI6	3-cis-2-trans-enoyl-CoA isomerase	Tetradecenoyl-CoA (n-C14:1CoA)[c] <=> trans-Tetradec-2-enoyl-CoA[c]	5.3.3.8	XNR_0300	-1000	1000		Included by getModelFromHomology
	CTECOAI7	3-cis-2-trans-enoyl-CoA isomerase	Hexadecenoyl-CoA (n-C16:1CoA)[c] <=> trans-Hexadec-2-enoyl-CoA[c]	5.3.3.8	XNR_0300	-1000	1000		Included by getModelFromHomology
	CTECOAI8	3-cis-2-trans-enoyl-CoA isomerase	Octadecenoyl-CoA (n-C18:1CoA)[c] <=> trans-Octadec-2-enoyl-CoA[c]	5.3.3.8	XNR_0300	-1000	1000		Included by getModelFromHomology
	CTPGNAC	CTP:N-glycoloylneuraminate cytidylyltransferase	N-glycolylneuraminate[c] + CTP[c] <=> CMP-N-glycoloyl-beta-neuraminate[c] + Diphosphate[c]	2.7.7.43	XNR_3961	-1000	1000	Amino sugar and nucleotide sugar metabolism	Included by getModelFromHomology
	CTPS1	CTP synthase (NH3)	ATP[c] + Ammonium[c] + UTP[c] => ADP[c] + CTP[c] + 2 H+[c] + Phosphate[c]	6.3.4.2	XNR_5048	0	1000	Pyrimidine metabolism	Included by getModelFromHomology
	CTPS2	CTP synthase (glutamine)	ATP[c] + L-Glutamine[c] + H2O[c] + UTP[c] => ADP[c] + CTP[c] + L-Glutamate[c] + 2 H+[c] + Phosphate[c]	6.3.4.2	XNR_5048	0	1000	Pyrimidine metabolism	Included by getModelFromHomology
	CUMALDH	cumic aldehyde dehydrogenase	H2O[c] + Nicotinamide adenine dinucleotide[c] + p-cumicaldehyde[c] => 2 H+[c] + Nicotinamide adenine dinucleotide - reduced[c] + p-cumate[c]	1.2.1.29	XNR_0363 or XNR_1178 or XNR_1185 or XNR_3881 or XNR_4007 or XNR_5220	0	1000	Xylene degradation	Included by getModelFromHomology
	CYANST	thiosulfate sulfurtransferase;thiosulfate-sulfurtransferase;thiosulfite-cleaving enzyme	Hydrogen cyanide[c] + Thiosulfate[c] => 2 H+[c] + Sulfite[c] + Thiocyanate[c]	2.8.1.1	XNR_1018 or XNR_3328	0	1000	Sulfur metabolism	Included by getModelFromHomology
	CYCHEXDH	S-1-(4-hydroxyphenyl)-ethanol dehydrogenase;cyclohexanol dehydrogenase	S-1-(4-hydroxyphenyl)-ethanol[c] + Nicotinamide adenine dinucleotide[c] => H+[c] + 4-hydroxyacetophenone[c] + Nicotinamide adenine dinucleotide - reduced[c]	1.1.1	XNR_0906 or XNR_3240	0	1000	Bisphenol degradation	Included by getModelFromHomology
	CYCHEXMO	cyclohexanone monooxygenase	cyclohexanone[c] + H+[c] + Nicotinamide adenine dinucleotide phosphate - reduced[c] + O2[c] => epsilon-caprolactone[c] + H2O[c] + Nicotinamide adenine dinucleotide phosphate[c]	1.14.13.22	XNR_1954 or XNR_2110	0	1000	Caprolactam degradation	Included by getModelFromHomology
	CYCHEX_2	cyclohexanol dehydrogenase	cyclohexanol[c] + Nicotinamide adenine dinucleotide[c] => cyclohexanone[c] + H+[c] + Nicotinamide adenine dinucleotide - reduced[c]	1.1.1.245	XNR_0906 or XNR_1001	0	1000	Caprolactam degradation	Included by getModelFromHomology
	CYCOADH	cyclohex-1-ene-1-carbonyl-CoA dehydrogenase	cyclohex-1-ene-1-carbonyl-CoA[c] + ETF-Oxidized[c] + H+[c] <=> ETF-Reduced[c] + cyclohex-1,5-diene-1-carbonyl-CoA[c]	1.3.8.10	XNR_1951 or XNR_4209 or XNR_5417	-1000	1000	Benzoate degradation	Included by getModelFromHomology
	CYO1ab	Ubiquinol:ferricytochrome-c oxidoreductase	2 Ferricytochrome c[c] + ubiquinol-8[c] <=> 2 Ferrocytochrome c[c] + Ubiquinone[c]		(XNR_4730 and XNR_4731 and XNR_4732) or (XNR_4730 and XNR_4731 and XNR_4732) or (XNR_4730 and XNR_4731 and XNR_4732)	-1000	1000	Oxidative phosphorylation	Included by getModelFromHomology
	CYO2b	cytochrome aa3 oxidase (2 protons)	2 Ferrocytochrome c[c] + 0.5 O2[c] => 2 Ferricytochrome c[c] + H2O[c]	1.9.3.1	(XNR_4930 and XNR_4724 and XNR_4729 and XNR_4933 and XNR_4726 and XNR_0617) or XNR_0847 or XNR_4725 or (XNR_4930 and XNR_4724 and XNR_4729 and XNR_4933 and XNR_4726 and XNR_0617) or XNR_0847 or XNR_4725	0	1000	Oxidative phosphorylation	Included by getModelFromHomology
	CYRDAAT	cob(I)yrinic acid a,c-diamide adenosyltransferase	ATP[c] + Cob(I)yrinate a,c diamide[c] + H+[c] => Adenosyl cobyrinate diamide[c] + Inorganic triphosphate[c]	2.5.1.17	XNR_1453 or XNR_4970	0	1000		Included by getModelFromHomology
	CYRDAS	Cob(II)yrinate a,c-diamide synthase (glutamine-hydrolysing)	2 ATP[c] + Cobyrinic acid[c] + 2 L-Glutamine[c] + H2O[c] => 2 ADP[c] + Cob(II)yrinate a,c diamide[c] + 2 L-Glutamate[c] + H+[c] + Diphosphate[c]	6.3.5.11	XNR_4969	0	1000		Included by getModelFromHomology
	CYSBLY	cystathionine beta-lyase;L-cystathione beta-lyase;cystathionine-beta-lyase	L-Cystathionine[c] => 2-aminoprop-2-enoate[c] + H+[c] + L-Homocysteine[c]		XNR_3196	0	1000	Cysteine and methionine metabolism	Included by getModelFromHomology
	CYSDS	Cysteine Desulfhydrase	L-Cysteine[c] + H2O[c] => Hydrogen sulfide[c] + Ammonium[c] + Pyruvate[c]	4.4.1.8 or 4.4.1.1	XNR_2948 or XNR_3196	0	1000	Cysteine and methionine metabolism	Included by getModelFromHomology
	CYSS	cysteine synthase	O-Acetyl-L-serine[c] + Hydrogen sulfide[c] => Acetate[c] + L-Cysteine[c] + H+[c]	2.5.1.47	XNR_0070 or XNR_1784	0	1000	Cysteine and methionine metabolism	Included by getModelFromHomology
	CYSTGL	cystathionine g-lyase	L-Cystathionine[c] + H2O[c] => 2-Oxobutanoate[c] + L-Cysteine[c] + Ammonium[c]	4.4.1.1	XNR_2948	0	1000	Cysteine and methionine metabolism	Included by getModelFromHomology
	CYSTL	cystathionine b-lyase	L-Cystathionine[c] + H2O[c] => L-Homocysteine[c] + Ammonium[c] + Pyruvate[c]	4.4.1.8	XNR_3196	0	1000	Cysteine and methionine metabolism	Included by getModelFromHomology
	CYSTRS	Cysteinyl-tRNA synthetase	ATP[c] + L-Cysteine[c] + tRNA(Cys)[c] => AMP[c] + L-Cysteinyl-tRNA(Cys)[c] + Diphosphate[c]	6.1.1.16	XNR_2559	0	1000	tRNA Charging	Included by getModelFromHomology
	CYSTS	cystathionine beta-synthase	L-Homocysteine[c] + L-Serine[c] <=> L-Cystathionine[c] + H2O[c]	4.2.1.22	XNR_1784 or XNR_1985	-1000	1000	Cysteine and methionine metabolism	Included by getModelFromHomology
	CYT5MONP	cytidine 5'-monophosphate N-acetylneuraminate synthetase	N-acetyl-beta-neuraminate[c] + CTP[c] => CMP-N-acetyl-beta-neuraminate[c] + Diphosphate[c]	2.7.7.43	XNR_3961	0	1000	Amino sugar and nucleotide sugar metabolism	Included by getModelFromHomology
	CYTD	cytidine deaminase	Cytidine[c] + H2O[c] + H+[c] => Ammonium[c] + Uridine[c]	3.5.4.5	XNR_3978	0	1000	Pyrimidine metabolism	Included by getModelFromHomology
	CYTDK1	cytidine kinase	ATP[c] + Cytidine[c] => ADP[c] + CMP[c] + H+[c]	2.7.1.213	XNR_4004	0	1000	Pyrimidine metabolism	Included by getModelFromHomology
	CYTDK2	cytidine kinase	Cytidine[c] + GTP[c] <=> CMP[c] + GDP[c] + H+[c]	2.7.1.213	XNR_4004	-1000	1000	Pyrimidine metabolism	Included by getModelFromHomology
	CYTK1	cytidylate kinase (CMP)	ATP[c] + CMP[c] => ADP[c] + CDP[c]	2.7.4.25	XNR_5062	0	1000	Pyrimidine metabolism	Included by getModelFromHomology
	CYTK2	cytidylate kinase (dCMP)	ATP[c] + dCMP[c] => ADP[c] + dCDP[c]	2.7.4.25	XNR_5062	0	1000	Pyrimidine metabolism	Included by getModelFromHomology
	D5KGK	5-dehydro-2-deoxygluconokinase	ATP[c] + 2-Deoxy-5-keto-D-gluconic acid[c] => ADP[c] + 5-dehydro-2-deoxy-D-gluconate 6-phosphate[c] + H+[c]	2.7.1.92	XNR_4237	0	1000	Inositol phosphate metabolism	Included by getModelFromHomology
	DABAACT	L-2,4-diaminobutyrate acetyltransferase	L-2,4-Diaminobutanoate[c] + Acetyl-CoA[c] <=> Coenzyme A[c] + N4-acetyl-L-2.4-diaminobutanoate[c]	2.3.1.178	XNR_4962	-1000	1000	Glycine, serine and threonine metabolism	Included by getModelFromHomology
	DABAAT	DABA aminotransferase	L-2,4-Diaminobutanoate[c] + 2-Oxoglutarate[c] + H+[c] <=> L-Aspartate 4-semialdehyde[c] + L-Glutamate[c]	2.6.1.76	XNR_1066 or XNR_2515 or XNR_4961	-1000	1000	Glycine, serine and threonine metabolism	Included by getModelFromHomology
	DADA	Deoxyadenosine deaminase	Deoxyadenosine[c] + H2O[c] + H+[c] => Deoxyinosine[c] + Ammonium[c]	3.5.4.4	XNR_1181 or XNR_3702 or XNR_3991 or XNR_4393	0	1000	Purine metabolism	Included by getModelFromHomology
	DADK	deoxyadenylate kinase	ATP[c] + dAMP[c] <=> ADP[c] + dADP[c]	2.7.4.3	XNR_3750	-1000	1000	Purine metabolism	Included by getModelFromHomology
	DAPDC	diaminopimelate decarboxylase	meso-2,6-Diaminoheptanedioate[c] + H+[c] => CO2[c] + L-Lysine[c]	4.1.1.20	XNR_1480 or XNR_1971	0	1000	Threonine and Lysine metabolism	Included by getModelFromHomology
	DAPE	diaminopimelate epimerase	LL-2,6-Diaminoheptanedioate[c] <=> meso-2,6-Diaminoheptanedioate[c]	5.1.1.7	XNR_1072	-1000	1000	Threonine and Lysine metabolism	Included by getModelFromHomology
	DARGO	D-Arginine:oxygen oxidoreductase (deaminating)	D-arginine[c] + H2O[c] + O2[c] <=> 5-guanidino-2-oxopentanoate[c] + Hydrogen peroxide[c] + Ammonium[c]	1.4.3.3	XNR_0297	-1000	1000	D-Arginine and D-ornithine metabolism	Included by getModelFromHomology
	DASYN120	CDP-diacylglycerol synthetase (n-C12:0)	CTP[c] + H+[c] + 1,2-didodecanoyl-sn-glycerol 3-phosphate[c] => CDP-1,2-didodecanoylglycerol[c] + Diphosphate[c]	2.7.7.41	XNR_1196	0	1000	Glycerophospholipid metabolism	Included by getModelFromHomology
	DASYN140	CDP-diacylglycerol synthetase (n-C14:0)	CTP[c] + H+[c] + 1,2-ditetradecanoyl-sn-glycerol 3-phosphate[c] => CDP-1,2-ditetradecanoylglycerol[c] + Diphosphate[c]	2.7.7.41	XNR_1196	0	1000	Glycerophospholipid metabolism	Included by getModelFromHomology
	DASYN141	CDP-diacylglycerol synthetase (n-C14:1)	CTP[c] + H+[c] + 1,2-ditetradec-7-enoyl-sn-glycerol 3-phosphate[c] => CDP-1,2-ditetradec-7-enoylglycerol[c] + Diphosphate[c]	2.7.7.41	XNR_1196	0	1000	Glycerophospholipid metabolism	Included by getModelFromHomology
	DASYN150	CDP-diacylglycerol synthetase (n-C15:0)	CTP[c] + H+[c] + 1,2-dipentadecanoyl-sn-glycerol 3-phosphate[c] => CDP-1,2-dipentadecanoylglycerol[c] + Diphosphate[c]	2.7.7.41	XNR_1196	0	1000	Glycerophospholipid metabolism	Included by getModelFromHomology
	DASYN160	CDP-diacylglycerol synthetase (n-C16:0)	CTP[c] + H+[c] + 1,2-dihexadecanoyl-sn-glycerol 3-phosphate[c] => CDP-1,2-dihexadecanoylglycerol[c] + Diphosphate[c]	2.7.7.41	XNR_1196	0	1000	Glycerophospholipid metabolism	Included by getModelFromHomology
	DASYN161	CDP-diacylglycerol synthetase (n-C16:1)	CTP[c] + H+[c] + 1,2-dihexadec-9-enoyl-sn-glycerol 3-phosphate[c] => CDP-1,2-dihexadec-9-enoylglycerol[c] + Diphosphate[c]	2.7.7.41	XNR_1196	0	1000	Glycerophospholipid metabolism	Included by getModelFromHomology
	DASYN170	CDP-diacylglycerol synthetase (n-C17:0)	CTP[c] + H+[c] + 1,2-diheptadecanoyl-sn-glycerol 3-phosphate[c] => CDP-1,2-diheptadecanoylglycerol[c] + Diphosphate[c]	2.7.7.41	XNR_1196	0	1000	Glycerophospholipid metabolism	Included by getModelFromHomology
	DASYN180	CDP-diacylglycerol synthetase (n-C18:0)	CTP[c] + H+[c] + 1,2-dioctadecanoyl-sn-glycerol 3-phosphate[c] => CDP-1,2-dioctadecanoylglycerol[c] + Diphosphate[c]	2.7.7.41	XNR_1196	0	1000	Glycerophospholipid metabolism	Included by getModelFromHomology
	DASYN181	CDP-diacylglycerol synthetase (n-C18:1)	CTP[c] + H+[c] + 1,2-dioctadec-11-enoyl-sn-glycerol 3-phosphate[c] => CDP-1,2-dioctadec-11-enoylglycerol[c] + Diphosphate[c]	2.7.7.41	XNR_1196	0	1000	Glycerophospholipid metabolism	Included by getModelFromHomology
	DASYNai150	CDP-diacylglycerol synthetase (ante-iso-C15:0)	CTP[c] + H+[c] + 1,2-diante-isopentadecanoyl-sn-glycerol 3-phosphate[c] => CDP-1,2-diante-isopentadecanoylglycerol[c] + Diphosphate[c]	2.7.7.41	XNR_1196	0	1000	Glycerophospholipid metabolism	Included by getModelFromHomology
	DASYNai170	CDP-diacylglycerol synthetase (ante-iso-C17:0)	CTP[c] + H+[c] + 1,2-diante-isoheptadecanoyl-sn-glycerol 3-phosphate[c] => CDP-1,2-diante-isoheptadecanoylglycerol[c] + Diphosphate[c]	2.7.7.41	XNR_1196	0	1000	Glycerophospholipid metabolism	Included by getModelFromHomology
	DASYNi140	CDP-diacylglycerol synthetase (iso-C14:0)	CTP[c] + H+[c] + 1,2-diisotetradecanoyl-sn-glycerol 3-phosphate[c] => CDP-1,2-diisotetradecanoylglycerol[c] + Diphosphate[c]	2.7.7.41	XNR_1196	0	1000	Glycerophospholipid metabolism	Included by getModelFromHomology
	DASYNi150	CDP-diacylglycerol synthetase (iso-C15:0)	CTP[c] + H+[c] + 1,2-diisopentadecanoyl-sn-glycerol 3-phosphate[c] => CDP-1,2-diisopentadecanoylglycerol[c] + Diphosphate[c]	2.7.7.41	XNR_1196	0	1000	Glycerophospholipid metabolism	Included by getModelFromHomology
	DASYNi160	CDP-diacylglycerol synthetase (iso-C16:0)	CTP[c] + H+[c] + 1,2-diisohexadecanoyl-sn-glycerol 3-phosphate[c] => CDP-1,2-diisohexadecanoylglycerol[c] + Diphosphate[c]	2.7.7.41	XNR_1196	0	1000	Glycerophospholipid metabolism	Included by getModelFromHomology
	DASYNi170	CDP-diacylglycerol synthetase (iso-C17:0)	CTP[c] + H+[c] + 1,2-diisoheptadecanoyl-sn-glycerol 3-phosphate[c] => CDP-1,2-diisoheptadecanoylglycerol[c] + Diphosphate[c]	2.7.7.41	XNR_1196	0	1000	Glycerophospholipid metabolism	Included by getModelFromHomology
	DASYNi180	CDP-diacylglycerol synthetase (iso-C18:0)	CTP[c] + H+[c] + 1,2-diisooctadecanoyl-sn-glycerol 3-phosphate[c] => CDP-1,2-diisooctadecanoylglycerol[c] + Diphosphate[c]	2.7.7.41	XNR_1196	0	1000	Glycerophospholipid metabolism	Included by getModelFromHomology
	DB4PS	3,4-Dihydroxy-2-butanone-4-phosphate synthase	D-Ribulose 5-phosphate[c] => 3,4-dihydroxy-2-butanone 4-phosphate[c] + Formate[c] + H+[c]	4.1.99.12	XNR_5408	0	1000	Riboflavin metabolism	Included by getModelFromHomology
	DBTS	dethiobiotin synthase	ATP[c] + CO2[c] + 7,8-Diaminononanoate[c] <=> ADP[c] + Dethiobiotin[c] + 3 H+[c] + Phosphate[c]	6.3.3.3	XNR_5558	-1000	1000	Biotin metabolism	Included by getModelFromHomology
	DCH	diacetylchitobiose hydrolase	N,N'-diacetylchitobiose[c] + H2O[c] => 2 N-Acetyl-D-glucosamine[c]	3.2.1.52	XNR_1570 or XNR_1837 or XNR_3938 or XNR_4229	0	1000	Amino sugar and nucleotide sugar metabolism	Included by getModelFromHomology
	DCPEPFU	decaprenyl-phosphoryl-2-keto-beta-D-erythro-pentofuranose reductase;decaprenylphospho-beta-D-erythro-pentofuranosid-2-ulose 2-reductase	trans,octacis-decaprenylphospho-beta-D-erythro-pentofuranosid-2-ulose[c] + H+[c] + Nicotinamide adenine dinucleotide - reduced[c] => trans,octacis-decaprenylphospho-beta-D-arabinofuranose[c] + Nicotinamide adenine dinucleotide[c]	1.1.1.333	XNR_3917	0	1000		Included by getModelFromHomology
	DCTPD	dCTP deaminase	dCTP[c] + H2O[c] + H+[c] => dUTP[c] + Ammonium[c]	3.5.4.13	XNR_3130	0	1000	Pyrimidine metabolism	Included by getModelFromHomology
	DCTPD2	dCTP deaminase	CTP[c] + H2O[c] + H+[c] => Ammonium[c] + UTP[c]	3.5.4.13	XNR_3130	0	1000	Pyrimidine metabolism	Included by getModelFromHomology
	DCYCHEX	2,5-dichloro-2,5-cyclohexadiene-1,4-diol dehydrogenase	2,5-dichloro-2,5-cyclohexadiene-1,4-diol[c] + Nicotinamide adenine dinucleotide[c] <=> 2,5-dichloro-p-quinol[c] + H+[c] + Nicotinamide adenine dinucleotide - reduced[c]	1.1.1	XNR_5139	-1000	1000	Chlorocyclohexane and chlorobenzene degradation	Included by getModelFromHomology
	DCYTD	deoxycytidine deaminase	Deoxycytidine[c] + H2O[c] + H+[c] => Deoxyuridine[c] + Ammonium[c]	3.5.4.5	XNR_3978	0	1000	Pyrimidine metabolism	Included by getModelFromHomology
	DDALLO	dTDP-(2R,6S)-6-hydroxy-2-methyl-3-oxo-3,6-dihydro-2H-pyran-4-olate 3-ketoreductase (dTDP-4-dehydro-2,6-dideoxy-alpha-D-allose-forming)	Hydrogen-donor[c] + dTDP-2,6-dideoxy-D-glycero-hex-2-enos-4-ulose[c] + 2 H+[c] => Hydrogen-acceptor[c] + dTDP-4-dehydro-2,6-dideoxy-alpha-D-allose[c]	1.17.1	XNR_0575 or XNR_2309	0	1000	Polyketide sugar unit biosynthesis	Included by getModelFromHomology
	DDGALK	2-dehydro-3-deoxygalactonokinase	2-Dehydro-3-deoxy-D-galactonate[c] + ATP[c] => 2-dehydro-3-deoxy-D-galactonate6-phosphate[c] + ADP[c] + H+[c]	2.7.1.178; 2.7.1.58	XNR_4070	0	1000	Galactose metabolism	Included by getModelFromHomology
	DDGLK	2-dehydro-3-deoxygluconokinase	2-Dehydro-3-deoxy-D-gluconate[c] + ATP[c] => 2-Dehydro-3-deoxy-D-gluconate 6-phosphate[c] + ADP[c] + H+[c]	2.7.1.45	XNR_4070	0	1000	pathway	Included by getModelFromHomology
	DDPA	3-deoxy-D-arabino-heptulosonate 7-phosphate synthetase	D-Erythrose 4-phosphate[c] + H2O[c] + Phosphoenolpyruvate[c] => 2-Dehydro-3-deoxy-D-arabino-heptonate 7-phosphate[c] + Phosphate[c]	2.5.1.54	XNR_0595 or XNR_4763	0	1000		Included by getModelFromHomology
	DDPGA	2-dehydro-3-deoxy-phosphogluconate aldolase	4-Hydroxy-2-oxoglutarate[c] <=> Glyoxylate[c] + Pyruvate[c]	4.1.2.16	XNR_4585	-1000	1000	Arginine and proline metabolism	Included by getModelFromHomology
	DGI	5-Deoxy glucuronate isomerase	5-Deoxy glucuronic acid[c] <=> 2-Deoxy-5-keto-D-gluconic acid[c]	5.3.1.30	XNR_4239	-1000	1000	Inositol phosphate metabolism	Included by getModelFromHomology
	DGK1	deoxyguanylate kinase (dGMP:ATP)	ATP[c] + dGMP[c] <=> ADP[c] + dGDP[c]	2.7.4.8	XNR_5372	-1000	1000	Purine metabolism	Included by getModelFromHomology
	DGLYHRED	dTDP-3,4-diketo-2,6-dideoxy-D-glucose 3-ketoreductase;dTDP-2,6-dideoxy-D-glycero-hex-2-enos-4-ulose 3-ketoreductase;dTDP-3,4-didehydro-2,6-dideoxy-alpha-D-glucose reductase	dTDP-3,4-didehydro-2,6-dideoxy-alpha-D-glucose[c] + H+[c] + Nicotinamide adenine dinucleotide phosphate - reduced[c] => dTDP-4-dehydro-2,6-dideoxy-alpha-D-threo-hexopyranose[c] + Nicotinamide adenine dinucleotide phosphate[c]	1.1.1.384	XNR_4603	0	1000	Amino sugar and nucleotide sugar metabolism	Included by getModelFromHomology
	DHACOAH	2,3-dehydroadipyl-CoA hydratase	2,3-dehydroadipyl-CoA[c] + H2O[c] <=> (3S)-3-Hydroxyadipyl-CoA[c]	4.2.1.17	XNR_0300 or XNR_2271	-1000	1000	Phenylalanine metabolism	Included by getModelFromHomology
	DHAD1	dihydroxy-acid dehydratase (2,3-dihydroxy-3-methylbutanoate)	(R)-2,3-Dihydroxy-3-methylbutanoate[c] => 3-Methyl-2-oxobutanoate[c] + H2O[c]	4.2.1.9	XNR_3504	0	1000	Valine, leucine and isoleucine biosynthesis	Included by getModelFromHomology
	DHAD2	Dihydroxy-acid dehydratase (2,3-dihydroxy-3-methylpentanoate)	(R)-2,3-Dihydroxy-3-methylpentanoate[c] => (S)-3-Methyl-2-oxopentanoate[c] + H2O[c]	4.2.1.9	XNR_3504	0	1000	Valine, leucine and isoleucine biosynthesis	Included by getModelFromHomology
	DHAPT	dihydroxyacetone kinase	Dihydroxyacetone[c] + Phosphoenolpyruvate[c] => Dihydroxyacetone phosphate[c] + Pyruvate[c]	2.7.1.121	XNR_4678	0	1000	Alternate Carbon metabolism	Included by getModelFromHomology
	DHDPRy	dihydrodipicolinate reductase (NADPH)	2,3-Dihydrodipicolinate[c] + H+[c] + Nicotinamide adenine dinucleotide phosphate - reduced[c] => H2O[c] + Nicotinamide adenine dinucleotide phosphate[c] + 2,3,4,5-Tetrahydrodipicolinate[c]	1.17.1.8	XNR_1128	0	1000	Threonine and Lysine metabolism	Included by getModelFromHomology
	DHDPS	dihydrodipicolinate synthase	L-Aspartate 4-semialdehyde[c] + Pyruvate[c] => 2,3-Dihydrodipicolinate[c] + H2O[c] + H+[c]	4.3.3.7	XNR_1123	0	1000	Threonine and Lysine metabolism	Included by getModelFromHomology
	DHFS	dihydrofolate synthase	ATP[c] + Dihydropteroate[c] + L-Glutamate[c] => ADP[c] + 7,8-Dihydrofolate[c] + H+[c] + Phosphate[c]	6.3.2.12 or 6.3.2.17	XNR_4331	0	1000	Folate biosynthesis	Included by getModelFromHomology
	DHICONF	(-)-dehydrodiconiferyl aldehyde dehydrogenase	(-)-dehydrodiconiferylaldehyde[c] + H2O[c] + Nicotinamide adenine dinucleotide[c] => (-)-dehydrodiconiferylacid[c] + 2 H+[c] + Nicotinamide adenine dinucleotide - reduced[c]	1.2.1	XNR_3881	0	1000	Aromatic compound degradation	Included by getModelFromHomology
	DHNANT4	1,4-dihydroxy-2-naphthoate nonaprenyltransferase	1,4-Dihydroxy-2-naphthoate[c] + H+[c] + all-trans-Nonaprenyl diphosphate[c] => Demethylmenaquinol[c] + CO2[c] + Diphosphate[c]		XNR_3565 and XNR_3626	0	1000	Ubiquinone and other terpenoid-quinone biosynthesis	Included by getModelFromHomology
	DHNAS	1,4-dihydroxy-6-naphthoate synthase	Cyclic de-hypoxanthine futalosine[c] => 1,4-Dihydroxy-6-naphthoate[c] + D-Glyceraldehyde[c]		XNR_2325	0	1000	Ubiquinone and other terpenoid-quinone biosynthesis	Included by getModelFromHomology
	DHNPA2r	dihydroneopterin aldolase reversible	Dihydroneopterin[c] <=> 6-hydroxymethyl dihydropterin[c] + Glycolaldehyde[c]	4.1.2.25	XNR_3434	-1000	1000	Folate biosynthesis	Included by getModelFromHomology
	DHNPTE	Dihydroneopterin epimerase	Dihydroneopterin[c] <=> Dihydromonapterin[c]		XNR_3434	-1000	1000	Ubiquinone and other terpenoid-quinone biosynthesis	Included by getModelFromHomology
	DHORD4	(S)-dihydroorotate:quinone oxidoreductase	(S)-Dihydroorotate[c] + Quinone[c] => Hydroquinone[c] + Orotate[c]	1.3.5.2	XNR_5369	0	1000	Pyrimidine metabolism	Included by getModelFromHomology
	DHORD5	dihydroorotic acid (menaquinone-9)	(S)-Dihydroorotate[c] + Menaquinone 9[c] => Menaquinol 9[c] + Orotate[c]	1.3.3.1	XNR_5369	0	1000	Pyrimidine metabolism	Included by getModelFromHomology
	DHORTS	dihydroorotase	(S)-Dihydroorotate[c] + H2O[c] <=> N-Carbamoyl-L-aspartate[c] + H+[c]	3.5.2.3	XNR_5365	-1000	1000	Pyrimidine metabolism	Included by getModelFromHomology
	DHPD	dihydropyrimidase;5,6-dihydrouracil dihydropyrimidinase;dihydrouracil hydrolase;dihydrouracil amidohydrolase	5,6-dihydrouracil[c] + H2O[c] <=> 3-ureidopropanoate[c] + H+[c]	3.5.2.2	XNR_0487	-1000	1000	beta-Alanine metabolism	Included by getModelFromHomology
	DHPPDA2	diaminohydroxyphosphoribosylaminopryrimidine deaminase (25drapp)	2,5-Diamino-6-(ribosylamino)-4-(3H)-pyrimidinone 5'-phosphate[c] + H2O[c] + H+[c] => 5-Amino-6-(5'-phosphoribosylamino)uracil[c] + Ammonium[c]	3.5.4.26	XNR_5405	0	1000	Riboflavin metabolism	Included by getModelFromHomology
	DHPS	Dihydropteroate synthase	4-Aminobenzoate[c] + 6-hydroxymethyl dihydropterin[c] <=> Dihydropteroate[c] + H2O[c]	2.5.1.15	XNR_1663 or XNR_3436	-1000	1000	Folate biosynthesis	Included by getModelFromHomology
	DHPS2	dihydropteroate synthase	4-Aminobenzoate[c] + 6-hydroxymethyl-dihydropterin pyrophosphate[c] => Dihydropteroate[c] + Diphosphate[c]	2.5.1.15	XNR_1663 or XNR_3436	0	1000	Folate biosynthesis	Included by getModelFromHomology
	DHQS	3-dehydroquinate synthase	2-Dehydro-3-deoxy-D-arabino-heptonate 7-phosphate[c] => 3-Dehydroquinate[c] + Phosphate[c]	4.2.3.4	XNR_5357	0	1000	Phenylalanine, tyrosine and tryptophan biosynthesis	Included by getModelFromHomology
	DHQTi	3-dehydroquinate dehydratase, irreversible	3-Dehydroquinate[c] <=> 3-Dehydroshikimate[c] + H2O[c]	4.2.1.10	XNR_4909	-1000	1000	Phenylalanine, tyrosine and tryptophan biosynthesis	Included by getModelFromHomology
	DHYDTHYM	dihydrothymine hydrolase;dihydrothymine amidohydrolase;dihydrothyminidase	5,6-dihydrothymine[c] + H2O[c] <=> (R)-3-ureido-isobutanoate[c] + H+[c]	3.5.2.2	XNR_0487	-1000	1000	Pyrimidine metabolism	Included by getModelFromHomology
	DIFRNLY	(2E,6E)-farnesyl-diphosphate diphosphate-lyase [(E)-beta-farnesene-forming]	Farnesyl diphosphate[c] => beta-Farnesene[c] + Diphosphate[c]	4.2.3.47	XNR_1579	0	1000	Sesquiterpenoid and triterpenoid biosynthesis	Included by getModelFromHomology
	DIOP5OR	2,5-dioxopentanoate:NADP+ 5-oxidoreductase	2,5-Dioxopentanoate[c] + H2O[c] + Nicotinamide adenine dinucleotide phosphate[c] => 2-Oxoglutarate[c] + 2 H+[c] + Nicotinamide adenine dinucleotide phosphate - reduced[c]	1.2.1.3	XNR_1166 or XNR_1178 or XNR_3418 or XNR_3881 or XNR_4007 or XNR_5220	0	1000	Ascorbate and aldarate metabolism	Included by getModelFromHomology
	DMATT	dimethylallyltranstransferase	Dimethylallyl diphosphate[c] + Isopentenyl diphosphate[c] => Geranyl diphosphate[c] + Diphosphate[c]	2.5.1.1	XNR_0269 or XNR_1552 or XNR_5683 or XNR_5847	0	1000	Terpenoid backbone biosynthesis	Included by getModelFromHomology
	DMETMO	dimethylaniline monooxygenase	H+[c] + Nicotinamide adenine dinucleotide phosphate - reduced[c] + N,N-dimethylaniline[c] + O2[c] => N,N-dimethylaniline-N-oxide[c] + H2O[c] + Nicotinamide adenine dinucleotide phosphate[c]	1.14.13.8	XNR_0874	0	1000		Included by getModelFromHomology
	DMPPS	1-hydroxy-2-methyl-2-(E)-butenyl 4-diphosphate reductase (dmpp)	1-hydroxy-2-methyl-2-(E)-butenyl 4-diphosphate[c] + H+[c] + Nicotinamide adenine dinucleotide - reduced[c] => Dimethylallyl diphosphate[c] + H2O[c] + Nicotinamide adenine dinucleotide[c]	1.17.7.4	XNR_4145	0	1000	Terpenoid backbone biosynthesis	Included by getModelFromHomology
	DNADDP	Deaminido NAD diphosphatase	Deamino-NAD+[c] + H2O[c] => AMP[c] + 2 H+[c] + Nicotinate D-ribonucleotide[c]	3.6.1.22	XNR_1617	0	1000	Nicotinate and nicotinamide metabolism	Included by getModelFromHomology
	DORNO	D-Ornithine:oxygen oxidoreductase (deaminating)	H2O[c] + O2[c] + D-ornithine[c] <=> 5-amino-2-oxopentanoate[c] + Hydrogen peroxide[c] + Ammonium[c]	1.4.3.3	XNR_0297	-1000	1000	D-Arginine and D-ornithine metabolism	Included by getModelFromHomology
	DPCOAK	dephospho-CoA kinase	ATP[c] + Dephospho-CoA[c] <=> ADP[c] + Coenzyme A[c] + H+[c]	2.7.1.24	XNR_4886	-1000	1000	Pantothenate and CoA biosynthesis	Included by getModelFromHomology
	DPCOX	diapolycopene oxygenase	all-trans-4,4'-diapolycopene[c] + 4 Hydrogen-donor[c] + 4 O2[c] => 4,4'-diapolycopenedial[c] + 4 Hydrogen-acceptor[c] + 6 H2O[c]	1.14.99.44	XNR_4777	0	1000	Carotenoid biosynthesis	Included by getModelFromHomology
	DPMSYN	dolichyl-phosphate mannose synthase;dolichol phosphate mannose synthase	DOLICHOLP[c] + GDP-D-mannose[c] => Dolichyl phosphate D-mannose[c] + GDP[c]	2.4.1.83	XNR_5421	0	1000	N-Glycan biosynthesis	Included by getModelFromHomology
	DPROLORED	D-Proline:oxygen oxidoreductase	O2[c] + D-proline[c] => Hydrogen peroxide[c] + 1-pyrroline-2-carboxylate[c]	1.4.3.3	XNR_0297	0	1000	Arginine and proline metabolism	Included by getModelFromHomology
	DRBK	Deoxyribokinase	ATP[c] + Deoxyribose[c] => 2-Deoxy-D-ribose 5-phosphate[c] + ADP[c] + H+[c]	2.7.1.15	XNR_0371	0	1000	pathway	Included by getModelFromHomology
	DRIB2FUR	decaprenylphospho-beta-D-ribofuranose 2-dehydrogenase	Flavin adenine dinucleotide oxidized[c] + H+[c] + trans,octacis-decaprenylphospho-beta-D-ribofuranose[c] => trans,octacis-decaprenylphospho-beta-D-erythro-pentofuranosid-2-ulose[c] + Flavin adenine dinucleotide reduced[c]	1.1.98.3	XNR_3918	0	1000		Included by getModelFromHomology
	DRIBPA	D-ribulose-phosphate aldolase	D-ribulose1-phosphate[c] <=> Dihydroxyacetone phosphate[c] + Glycolaldehyde[c]		XNR_4976	-1000	1000	Alternate Carbon metabolism	Included by getModelFromHomology
	DRPA	deoxyribose-phosphate aldolase	2-Deoxy-D-ribose 5-phosphate[c] <=> Acetaldehyde[c] + Glyceraldehyde 3-phosphate[c]	4.1.2.4	XNR_4008	-1000	1000	pathway	Included by getModelFromHomology
	DTARTD	D(-)-tartrate dehydratase	D-tartrate[c] => H2O[c] + Oxaloacetate[c]	4.2.1.81	XNR_4134	0	1000		Included by getModelFromHomology
	DTDPG4E	UDP-glucose 4-epimerase	dTDPglucose[c] <=> dTDP-galactose[c] + H+[c]	5.1.3.2	XNR_1878 or XNR_2077 or XNR_2446 or XNR_3523	-1000	1000	Amino sugar and nucleotide sugar metabolism	Included by getModelFromHomology
	DTMPK	dTMP kinase	ATP[c] + dTMP[c] <=> ADP[c] + dTDP[c]	2.7.4.9	XNR_2700	-1000	1000	Pyrimidine metabolism	Included by getModelFromHomology
	DURIPP	deoxyuridine phosphorylase	Deoxyuridine[c] + Phosphate[c] <=> 2-Deoxy-D-ribose 1-phosphate[c] + Uracil[c]	2.4.2.1 or 2.4.2.4	XNR_3979 or XNR_4012	-1000	1000	Pyrimidine metabolism	Included by getModelFromHomology
	DUTPDP	dUTP diphosphatase	dUTP[c] + H2O[c] => dUMP[c] + H+[c] + Diphosphate[c]	3.6.1.23	XNR_1004	0	1000	Pyrimidine metabolism	Included by getModelFromHomology
	DX5PGLYCPL	phosphoketolase	Phosphate[c] + D-Xylulose 5-phosphate[c] => Acetyl phosphate[c] + Glyceraldehyde 3-phosphate[c] + H2O[c]	4.1.2.9	XNR_0831	0	1000	pathway	Included by getModelFromHomology
	DXFUTOR	Dehypoxanthine futalosine:S-adenosyl-L-methionine oxidoreductase	S-Adenosyl-L-methionine[c] + de-Hypoxanthine futalosine[c] => Cyclic de-hypoxanthine futalosine[c] + 5'-Deoxyadenosine[c] + H+[c] + L-Methionine[c]		XNR_3624	0	1000		Included by getModelFromHomology
	DXPRIi	1-deoxy-D-xylulose reductoisomerase	1-deoxy-D-xylulose 5-phosphate[c] + H+[c] + Nicotinamide adenine dinucleotide phosphate - reduced[c] <=> 2-C-methyl-D-erythritol 4-phosphate[c] + Nicotinamide adenine dinucleotide phosphate[c]	1.1.1.267	XNR_1164	-1000	1000		Included by getModelFromHomology
	DXPS	1-deoxy-D-xylulose 5-phosphate synthase	Glyceraldehyde 3-phosphate[c] + H+[c] + Pyruvate[c] => CO2[c] + 1-deoxy-D-xylulose 5-phosphate[c]	2.2.1.7	XNR_0772	0	1000		Included by getModelFromHomology
	DXYLK	1-Deoxy-D-xylulose kinase	ATP[c] + 1-deoxy-D-xylulose[c] => ADP[c] + 1-deoxy-D-xylulose 5-phosphate[c] + H+[c]		XNR_0196 or XNR_4472	0	1000		Included by getModelFromHomology
	E4PD	Erythrose 4-phosphate dehydrogenase	D-Erythrose 4-phosphate[c] + H2O[c] + Nicotinamide adenine dinucleotide[c] => 4-Phospho-D-erythronate[c] + 2 H+[c] + Nicotinamide adenine dinucleotide - reduced[c]	1.2.1.72	XNR_0959 or XNR_3771 or XNR_4919	0	1000	Vitamin B6 metabolism	Included by getModelFromHomology
	EAR100x	enoyl-[acyl-carrier-protein] reductase (NADH) (n-C10:0)	H+[c] + Nicotinamide adenine dinucleotide - reduced[c] + trans-Dec-2-enoyl-[acyl-carrier protein][c] => Decanoyl-[acp][c] + Nicotinamide adenine dinucleotide[c]	1.3.1.9	XNR_5008	0	1000	Fatty acid biosynthesis	Included by getModelFromHomology
	EAR100y	enoyl-[acyl-carrier-protein] reductase (NADPH) (n-C10:0)	H+[c] + Nicotinamide adenine dinucleotide phosphate - reduced[c] + trans-Dec-2-enoyl-[acyl-carrier protein][c] => Decanoyl-[acp][c] + Nicotinamide adenine dinucleotide phosphate[c]	1.3.1.10	XNR_5008	0	1000	Fatty acid biosynthesis	Included by getModelFromHomology
	EAR110x	enoyl-[acyl-carrier-protein] reductase (NADH) (n-C11:0)	H+[c] + Nicotinamide adenine dinucleotide - reduced[c] + trans-undec-2-enoyl-[acyl-carrier protein][c] => Nicotinamide adenine dinucleotide[c] + Undecanoyl-ACP (n-C11:0ACP)[c]	1.3.1.9	XNR_5008	0	1000	Fatty acid biosynthesis	Included by getModelFromHomology
	EAR110y	enoyl-[acyl-carrier-protein] reductase (NADPH) (n-C11:0)	H+[c] + Nicotinamide adenine dinucleotide phosphate - reduced[c] + trans-undec-2-enoyl-[acyl-carrier protein][c] => Nicotinamide adenine dinucleotide phosphate[c] + Undecanoyl-ACP (n-C11:0ACP)[c]	1.3.1.10	XNR_5008	0	1000	Fatty acid biosynthesis	Included by getModelFromHomology
	EAR120x	enoyl-[acyl-carrier-protein] reductase (NADH) (n-C12:0)	H+[c] + Nicotinamide adenine dinucleotide - reduced[c] + trans-Dodec-2-enoyl-[acyl-carrier protein][c] => Dodecanoyl-[acyl-carrier protein][c] + Nicotinamide adenine dinucleotide[c]	1.3.1.9	XNR_5008	0	1000	Fatty acid biosynthesis	Included by getModelFromHomology
	EAR120y	enoyl-[acyl-carrier-protein] reductase (NADPH) (n-C12:0)	H+[c] + Nicotinamide adenine dinucleotide phosphate - reduced[c] + trans-Dodec-2-enoyl-[acyl-carrier protein][c] => Dodecanoyl-[acyl-carrier protein][c] + Nicotinamide adenine dinucleotide phosphate[c]	1.3.1.10	XNR_5008	0	1000	Fatty acid biosynthesis	Included by getModelFromHomology
	EAR121x	enoyl-[acyl-carrier-protein] reductase (NADH) (n-C12:1)	H+[c] + Nicotinamide adenine dinucleotide - reduced[c] + trans-3-cis-5-dodecenoyl-[acyl-carrier protein][c] => cis-dodec-5-enoyl-[acyl-carrier protein] (n-C12:1)[c] + Nicotinamide adenine dinucleotide[c]	1.3.1.9	XNR_5008	0	1000	Fatty acid biosynthesis	Included by getModelFromHomology
	EAR121y	enoyl-[acyl-carrier-protein] reductase (NADPH) (n-C12:1)	H+[c] + Nicotinamide adenine dinucleotide phosphate - reduced[c] + trans-3-cis-5-dodecenoyl-[acyl-carrier protein][c] => cis-dodec-5-enoyl-[acyl-carrier protein] (n-C12:1)[c] + Nicotinamide adenine dinucleotide phosphate[c]	1.3.1.10	XNR_5008	0	1000	Fatty acid biosynthesis	Included by getModelFromHomology
	EAR130x	enoyl-[acyl-carrier-protein] reductase (NADH) (n-C13:0)	H+[c] + Nicotinamide adenine dinucleotide - reduced[c] + trans-tridec-2-enoyl-[acyl-carrier protein][c] => Nicotinamide adenine dinucleotide[c] + Tridecanoyl-ACP (n-C13:0ACP)[c]	1.3.1.9	XNR_5008	0	1000	Fatty acid biosynthesis	Included by getModelFromHomology
	EAR130y	enoyl-[acyl-carrier-protein] reductase (NADPH) (n-C13:0)	H+[c] + Nicotinamide adenine dinucleotide phosphate - reduced[c] + trans-tridec-2-enoyl-[acyl-carrier protein][c] => Nicotinamide adenine dinucleotide phosphate[c] + Tridecanoyl-ACP (n-C13:0ACP)[c]	1.3.1.10	XNR_5008	0	1000	Fatty acid biosynthesis	Included by getModelFromHomology
	EAR140x	enoyl-[acyl-carrier-protein] reductase (NADH) (n-C14:0)	H+[c] + Nicotinamide adenine dinucleotide - reduced[c] + trans-Tetradec-2-enoyl-[acyl-carrier protein][c] => Tetradecanoyl-[acp][c] + Nicotinamide adenine dinucleotide[c]	1.3.1.9	XNR_5008	0	1000	Fatty acid biosynthesis	Included by getModelFromHomology
	EAR140y	enoyl-[acyl-carrier-protein] reductase (NADPH) (n-C14:0)	H+[c] + Nicotinamide adenine dinucleotide phosphate - reduced[c] + trans-Tetradec-2-enoyl-[acyl-carrier protein][c] => Tetradecanoyl-[acp][c] + Nicotinamide adenine dinucleotide phosphate[c]	1.3.1.10	XNR_5008	0	1000	Fatty acid biosynthesis	Included by getModelFromHomology
	EAR141x	enoyl-[acyl-carrier-protein] reductase (NADH) (n-C14:1)	H+[c] + Nicotinamide adenine dinucleotide - reduced[c] + trans-3-cis-7-myristoleoyl-[acyl-carrier protein][c] => Nicotinamide adenine dinucleotide[c] + cis-tetradec-7-enoyl-[acyl-carrier protein] (n-C14:1)[c]	1.3.1.9	XNR_5008	0	1000	Fatty acid biosynthesis	Included by getModelFromHomology
	EAR141y	enoyl-[acyl-carrier-protein] reductase (NADPH) (n-C14:1)	H+[c] + Nicotinamide adenine dinucleotide phosphate - reduced[c] + trans-3-cis-7-myristoleoyl-[acyl-carrier protein][c] => Nicotinamide adenine dinucleotide phosphate[c] + cis-tetradec-7-enoyl-[acyl-carrier protein] (n-C14:1)[c]	1.3.1.10	XNR_5008	0	1000	Fatty acid biosynthesis	Included by getModelFromHomology
	EAR150x	enoyl-[acyl-carrier-protein] reductase (NADH) (n-C15:0)	H+[c] + Nicotinamide adenine dinucleotide - reduced[c] + trans-pentadec-2-enoyl-[acyl-carrier protein][c] => Nicotinamide adenine dinucleotide[c] + Pentadecanoyl-ACP (n-C15:0ACP)[c]	1.3.1.9	XNR_5008	0	1000	Fatty acid biosynthesis	Included by getModelFromHomology
	EAR150y	enoyl-[acyl-carrier-protein] reductase (NADPH) (n-C15:0)	H+[c] + Nicotinamide adenine dinucleotide phosphate - reduced[c] + trans-pentadec-2-enoyl-[acyl-carrier protein][c] => Nicotinamide adenine dinucleotide phosphate[c] + Pentadecanoyl-ACP (n-C15:0ACP)[c]	1.3.1.10	XNR_5008	0	1000	Fatty acid biosynthesis	Included by getModelFromHomology
	EAR160x	enoyl-[acyl-carrier-protein] reductase (NADH) (n-C16:0)	H+[c] + Nicotinamide adenine dinucleotide - reduced[c] + trans-Hexadec-2-enoyl-[acyl-carrier protein][c] => Nicotinamide adenine dinucleotide[c] + Hexadecanoyl-[acp][c]	1.3.1.9	XNR_5008	0	1000	Fatty acid biosynthesis	Included by getModelFromHomology
	EAR160y	enoyl-[acyl-carrier-protein] reductase (NADPH) (n-C16:0)	H+[c] + Nicotinamide adenine dinucleotide phosphate - reduced[c] + trans-Hexadec-2-enoyl-[acyl-carrier protein][c] => Nicotinamide adenine dinucleotide phosphate[c] + Hexadecanoyl-[acp][c]	1.3.1.10	XNR_5008	0	1000	Fatty acid biosynthesis	Included by getModelFromHomology
	EAR161x	enoyl-[acyl-carrier-protein] reductase (NADH) (n-C16:1)	H+[c] + Nicotinamide adenine dinucleotide - reduced[c] + trans-3-cis-9-palmitoleoyl-[acyl-carrier protein][c] => cis-hexadec-9-enoyl-[acyl-carrier protein] (n-C16:1)[c] + Nicotinamide adenine dinucleotide[c]	1.3.1.9	XNR_5008	0	1000	Fatty acid biosynthesis	Included by getModelFromHomology
	EAR161y	enoyl-[acyl-carrier-protein] reductase (NADPH) (n-C16:1)	H+[c] + Nicotinamide adenine dinucleotide phosphate - reduced[c] + trans-3-cis-9-palmitoleoyl-[acyl-carrier protein][c] => cis-hexadec-9-enoyl-[acyl-carrier protein] (n-C16:1)[c] + Nicotinamide adenine dinucleotide phosphate[c]	1.3.1.10	XNR_5008	0	1000	Fatty acid biosynthesis	Included by getModelFromHomology
	EAR170x	enoyl-[acyl-carrier-protein] reductase (NADH) (n-C17:0)	H+[c] + Nicotinamide adenine dinucleotide - reduced[c] + trans-heptadec-2-enoyl-[acyl-carrier protein][c] => Heptadecanoyl-ACP (n-C17:0ACP)[c] + Nicotinamide adenine dinucleotide[c]	1.3.1.9	XNR_5008	0	1000	Fatty acid biosynthesis	Included by getModelFromHomology
	EAR170y	enoyl-[acyl-carrier-protein] reductase (NADPH) (n-C17:0)	H+[c] + Nicotinamide adenine dinucleotide phosphate - reduced[c] + trans-heptadec-2-enoyl-[acyl-carrier protein][c] => Heptadecanoyl-ACP (n-C17:0ACP)[c] + Nicotinamide adenine dinucleotide phosphate[c]	1.3.1.10	XNR_5008	0	1000	Fatty acid biosynthesis	Included by getModelFromHomology
	EAR180x	enoyl-[acyl-carrier-protein] reductase (NADH) (n-C18:0)	H+[c] + Nicotinamide adenine dinucleotide - reduced[c] + trans-octadec-2-enoyl-[acyl-carrier protein][c] => Nicotinamide adenine dinucleotide[c] + Octadecanoyl-ACP (n-C18:0ACP)[c]	1.3.1.9	XNR_5008	0	1000	Fatty acid biosynthesis	Included by getModelFromHomology
	EAR180y	enoyl-[acyl-carrier-protein] reductase (NADPH) (n-C18:0)	H+[c] + Nicotinamide adenine dinucleotide phosphate - reduced[c] + trans-octadec-2-enoyl-[acyl-carrier protein][c] => Nicotinamide adenine dinucleotide phosphate[c] + Octadecanoyl-ACP (n-C18:0ACP)[c]	1.3.1.10	XNR_5008	0	1000	Fatty acid biosynthesis	Included by getModelFromHomology
	EAR181x	enoyl-[acyl-carrier-protein] reductase (NADH) (n-C18:1)	H+[c] + Nicotinamide adenine dinucleotide - reduced[c] + trans-3-cis-11-vacceoyl-[acyl-carrier protein][c] => Nicotinamide adenine dinucleotide[c] + cis-octadec-11-enoyl-[acyl-carrier protein] (n-C18:1)[c]	1.3.1.9	XNR_5008	0	1000	Fatty acid biosynthesis	Included by getModelFromHomology
	EAR181y	enoyl-[acyl-carrier-protein] reductase (NADPH) (n-C18:1)	H+[c] + Nicotinamide adenine dinucleotide phosphate - reduced[c] + trans-3-cis-11-vacceoyl-[acyl-carrier protein][c] => Nicotinamide adenine dinucleotide phosphate[c] + cis-octadec-11-enoyl-[acyl-carrier protein] (n-C18:1)[c]	1.3.1.10	XNR_5008	0	1000	Fatty acid biosynthesis	Included by getModelFromHomology
	EAR40x	enoyl-[acyl-carrier-protein] reductase (NADH) (n-C4:0)	But-2-enoyl-[acyl-carrier protein][c] + H+[c] + Nicotinamide adenine dinucleotide - reduced[c] => Butyryl-ACP (n-C4:0ACP)[c] + Nicotinamide adenine dinucleotide[c]	1.3.1.9	XNR_5008	0	1000	Fatty acid biosynthesis	Included by getModelFromHomology
	EAR40y	enoyl-[acyl-carrier-protein] reductase (NADPH) (n-C4:0)	But-2-enoyl-[acyl-carrier protein][c] + H+[c] + Nicotinamide adenine dinucleotide phosphate - reduced[c] => Butyryl-ACP (n-C4:0ACP)[c] + Nicotinamide adenine dinucleotide phosphate[c]	1.3.1.10	XNR_5008	0	1000	Fatty acid biosynthesis	Included by getModelFromHomology
	EAR50x	enoyl-[acyl-carrier-protein] reductase (NADH) (n-C5:0)	H+[c] + Nicotinamide adenine dinucleotide - reduced[c] + trans-pent-2-enoyl-[acyl-carrier protein][c] => Nicotinamide adenine dinucleotide[c] + Pentanoyl-ACP (n-C5:0ACP)[c]	1.3.1.9	XNR_5008	0	1000	Fatty acid biosynthesis	Included by getModelFromHomology
	EAR50y	enoyl-[acyl-carrier-protein] reductase (NADPH) (n-C5:0)	H+[c] + Nicotinamide adenine dinucleotide phosphate - reduced[c] + trans-pent-2-enoyl-[acyl-carrier protein][c] => Nicotinamide adenine dinucleotide phosphate[c] + Pentanoyl-ACP (n-C5:0ACP)[c]	1.3.1.10	XNR_5008	0	1000	Fatty acid biosynthesis	Included by getModelFromHomology
	EAR60x	enoyl-[acyl-carrier-protein] reductase (NADH) (n-C6:0)	H+[c] + Nicotinamide adenine dinucleotide - reduced[c] + trans-Hex-2-enoyl-[acyl-carrier protein][c] => Hexanoyl-ACP (n-C6:0ACP)[c] + Nicotinamide adenine dinucleotide[c]	1.3.1.9	XNR_5008	0	1000	Fatty acid biosynthesis	Included by getModelFromHomology
	EAR60y	enoyl-[acyl-carrier-protein] reductase (NADPH) (n-C6:0)	H+[c] + Nicotinamide adenine dinucleotide phosphate - reduced[c] + trans-Hex-2-enoyl-[acyl-carrier protein][c] => Hexanoyl-ACP (n-C6:0ACP)[c] + Nicotinamide adenine dinucleotide phosphate[c]	1.3.1.10	XNR_5008	0	1000	Fatty acid biosynthesis	Included by getModelFromHomology
	EAR70x	enoyl-[acyl-carrier-protein] reductase (NADH) (n-C7:0)	H+[c] + Nicotinamide adenine dinucleotide - reduced[c] + trans-hep-2-enoyl-[acyl-carrier protein][c] => Heptanoyl-ACP (n-C7:0ACP)[c] + Nicotinamide adenine dinucleotide[c]	1.3.1.9	XNR_5008	0	1000	Fatty acid biosynthesis	Included by getModelFromHomology
	EAR70y	enoyl-[acyl-carrier-protein] reductase (NADPH) (n-C7:0)	H+[c] + Nicotinamide adenine dinucleotide phosphate - reduced[c] + trans-hep-2-enoyl-[acyl-carrier protein][c] => Heptanoyl-ACP (n-C7:0ACP)[c] + Nicotinamide adenine dinucleotide phosphate[c]	1.3.1.10	XNR_5008	0	1000	Fatty acid biosynthesis	Included by getModelFromHomology
	EAR80x	enoyl-[acyl-carrier-protein] reductase (NADH) (n-C8:0)	H+[c] + Nicotinamide adenine dinucleotide - reduced[c] + trans-Oct-2-enoyl-[acyl-carrier protein][c] => Nicotinamide adenine dinucleotide[c] + Octanoyl-ACP (n-C8:0ACP)[c]	1.3.1.9	XNR_5008	0	1000	Fatty acid biosynthesis	Included by getModelFromHomology
	EAR80y	enoyl-[acyl-carrier-protein] reductase (NADPH) (n-C8:0)	H+[c] + Nicotinamide adenine dinucleotide phosphate - reduced[c] + trans-Oct-2-enoyl-[acyl-carrier protein][c] => Nicotinamide adenine dinucleotide phosphate[c] + Octanoyl-ACP (n-C8:0ACP)[c]	1.3.1.10	XNR_5008	0	1000	Fatty acid biosynthesis	Included by getModelFromHomology
	EAR90x	enoyl-[acyl-carrier-protein] reductase (NADH) (n-C9:0)	H+[c] + Nicotinamide adenine dinucleotide - reduced[c] + trans-non-2-enoyl-[acyl-carrier protein][c] => Nicotinamide adenine dinucleotide[c] + Nonanoyl-ACP (n-C9:0ACP)[c]	1.3.1.9	XNR_5008	0	1000	Fatty acid biosynthesis	Included by getModelFromHomology
	EAR90y	enoyl-[acyl-carrier-protein] reductase (NADPH) (n-C9:0)	H+[c] + Nicotinamide adenine dinucleotide phosphate - reduced[c] + trans-non-2-enoyl-[acyl-carrier protein][c] => Nicotinamide adenine dinucleotide phosphate[c] + Nonanoyl-ACP (n-C9:0ACP)[c]	1.3.1.10	XNR_5008	0	1000	Fatty acid biosynthesis	Included by getModelFromHomology
	EARai110x	enoyl-[acyl-carrier-protein] reductase (NADH) (ante-iso-C11:0)	H+[c] + Nicotinamide adenine dinucleotide - reduced[c] + trans-ante-isoundec-2-enoyl-[acyl-carrier protein][c] => Ante-isoundecanoyl-ACP (ante-iso-C11:0ACP)[c] + Nicotinamide adenine dinucleotide[c]	1.3.1.9	XNR_5008	0	1000	Fatty acid biosynthesis	Included by getModelFromHomology
	EARai110y	enoyl-[acyl-carrier-protein] reductase (NADPH) (ante-iso-C11:0)	H+[c] + Nicotinamide adenine dinucleotide phosphate - reduced[c] + trans-ante-isoundec-2-enoyl-[acyl-carrier protein][c] => Ante-isoundecanoyl-ACP (ante-iso-C11:0ACP)[c] + Nicotinamide adenine dinucleotide phosphate[c]	1.3.1.10	XNR_5008	0	1000	Fatty acid biosynthesis	Included by getModelFromHomology
	EARai130x	enoyl-[acyl-carrier-protein] reductase (NADH) (ante-iso-C13:0)	H+[c] + Nicotinamide adenine dinucleotide - reduced[c] + trans-ante-isotridec-2-enoyl-[acyl-carrier protein][c] => Ante-isotridecanoyl-ACP (ante-iso-C13:0ACP)[c] + Nicotinamide adenine dinucleotide[c]	1.3.1.9	XNR_5008	0	1000	Fatty acid biosynthesis	Included by getModelFromHomology
	EARai130y	enoyl-[acyl-carrier-protein] reductase (NADPH) (ante-iso-C13:0)	H+[c] + Nicotinamide adenine dinucleotide phosphate - reduced[c] + trans-ante-isotridec-2-enoyl-[acyl-carrier protein][c] => Ante-isotridecanoyl-ACP (ante-iso-C13:0ACP)[c] + Nicotinamide adenine dinucleotide phosphate[c]	1.3.1.10	XNR_5008	0	1000	Fatty acid biosynthesis	Included by getModelFromHomology
	EARai150x	enoyl-[acyl-carrier-protein] reductase (NADH) (ante-iso-C15:0)	H+[c] + Nicotinamide adenine dinucleotide - reduced[c] + trans-ante-isopentadec-2-enoyl-[acyl-carrier protein][c] => Ante-isopentadecanoyl-ACP (ante-iso-C15:0ACP)[c] + Nicotinamide adenine dinucleotide[c]	1.3.1.9	XNR_5008	0	1000	Fatty acid biosynthesis	Included by getModelFromHomology
	EARai150y	enoyl-[acyl-carrier-protein] reductase (NADPH) (ante-iso-C15:0)	H+[c] + Nicotinamide adenine dinucleotide phosphate - reduced[c] + trans-ante-isopentadec-2-enoyl-[acyl-carrier protein][c] => Ante-isopentadecanoyl-ACP (ante-iso-C15:0ACP)[c] + Nicotinamide adenine dinucleotide phosphate[c]	1.3.1.10	XNR_5008	0	1000	Fatty acid biosynthesis	Included by getModelFromHomology
	EARai170x	enoyl-[acyl-carrier-protein] reductase (NADH) (ante-iso-C17:0)	H+[c] + Nicotinamide adenine dinucleotide - reduced[c] + trans-ante-isoheptadec-2-enoyl-[acyl-carrier protein][c] => Ante-isoheptadecanoyl-ACP (ante-iso-C17:0ACP)[c] + Nicotinamide adenine dinucleotide[c]	1.3.1.9	XNR_5008	0	1000	Fatty acid biosynthesis	Included by getModelFromHomology
	EARai170y	enoyl-[acyl-carrier-protein] reductase (NADPH) (ante-iso-C17:0)	H+[c] + Nicotinamide adenine dinucleotide phosphate - reduced[c] + trans-ante-isoheptadec-2-enoyl-[acyl-carrier protein][c] => Ante-isoheptadecanoyl-ACP (ante-iso-C17:0ACP)[c] + Nicotinamide adenine dinucleotide phosphate[c]	1.3.1.10	XNR_5008	0	1000	Fatty acid biosynthesis	Included by getModelFromHomology
	EARai70x	enoyl-[acyl-carrier-protein] reductase (NADH) (ante-iso-C7:0)	H+[c] + Nicotinamide adenine dinucleotide - reduced[c] + trans-ante-isohep-2-enoyl-[acyl-carrier protein][c] => Ante-isoheptanoyl-ACP (ante-iso-C7:0ACP)[c] + Nicotinamide adenine dinucleotide[c]	1.3.1.9	XNR_5008	0	1000	Fatty acid biosynthesis	Included by getModelFromHomology
	EARai70y	enoyl-[acyl-carrier-protein] reductase (NADPH) (ante-iso-C7:0)	H+[c] + Nicotinamide adenine dinucleotide phosphate - reduced[c] + trans-ante-isohep-2-enoyl-[acyl-carrier protein][c] => Ante-isoheptanoyl-ACP (ante-iso-C7:0ACP)[c] + Nicotinamide adenine dinucleotide phosphate[c]	1.3.1.10	XNR_5008	0	1000	Fatty acid biosynthesis	Included by getModelFromHomology
	EARai90x	enoyl-[acyl-carrier-protein] reductase (NADH) (ante-iso-C9:0)	H+[c] + Nicotinamide adenine dinucleotide - reduced[c] + trans-ante-isonon-2-enoyl-[acyl-carrier protein][c] => Ante-isononanoyl-ACP (ante-iso-C9:0ACP)[c] + Nicotinamide adenine dinucleotide[c]	1.3.1.9	XNR_5008	0	1000	Fatty acid biosynthesis	Included by getModelFromHomology
	EARai90y	enoyl-[acyl-carrier-protein] reductase (NADPH) (ante-iso-C9:0)	H+[c] + Nicotinamide adenine dinucleotide phosphate - reduced[c] + trans-ante-isonon-2-enoyl-[acyl-carrier protein][c] => Ante-isononanoyl-ACP (ante-iso-C9:0ACP)[c] + Nicotinamide adenine dinucleotide phosphate[c]	1.3.1.10	XNR_5008	0	1000	Fatty acid biosynthesis	Included by getModelFromHomology
	EARi100x	enoyl-[acyl-carrier-protein] reductase (NADH) (iso-C10:0)	H+[c] + Nicotinamide adenine dinucleotide - reduced[c] + trans-isodec-2-enoyl-[acyl-carrier protein][c] => Isodecanoyl-ACP (iso-C10:0ACP)[c] + Nicotinamide adenine dinucleotide[c]	1.3.1.9	XNR_5008	0	1000	Fatty acid biosynthesis	Included by getModelFromHomology
	EARi100y	enoyl-[acyl-carrier-protein] reductase (NADPH) (iso-C10:0)	H+[c] + Nicotinamide adenine dinucleotide phosphate - reduced[c] + trans-isodec-2-enoyl-[acyl-carrier protein][c] => Isodecanoyl-ACP (iso-C10:0ACP)[c] + Nicotinamide adenine dinucleotide phosphate[c]	1.3.1.10	XNR_5008	0	1000	Fatty acid biosynthesis	Included by getModelFromHomology
	EARi110x	enoyl-[acyl-carrier-protein] reductase (NADH) (iso-C11:0)	H+[c] + Nicotinamide adenine dinucleotide - reduced[c] + trans-isoundec-2-enoyl-[acyl-carrier protein][c] => Isoundecanoyl-ACP (iso-C11:0ACP)[c] + Nicotinamide adenine dinucleotide[c]	1.3.1.9	XNR_5008	0	1000	Fatty acid biosynthesis	Included by getModelFromHomology
	EARi110y	enoyl-[acyl-carrier-protein] reductase (NADPH) (iso-C11:0)	H+[c] + Nicotinamide adenine dinucleotide phosphate - reduced[c] + trans-isoundec-2-enoyl-[acyl-carrier protein][c] => Isoundecanoyl-ACP (iso-C11:0ACP)[c] + Nicotinamide adenine dinucleotide phosphate[c]	1.3.1.10	XNR_5008	0	1000	Fatty acid biosynthesis	Included by getModelFromHomology
	EARi120x	enoyl-[acyl-carrier-protein] reductase (NADH) (iso-C12:0)	H+[c] + Nicotinamide adenine dinucleotide - reduced[c] + trans-isododec-2-enoyl-[acyl-carrier protein][c] => Isododecanoyl-ACP (iso-C12:0ACP)[c] + Nicotinamide adenine dinucleotide[c]	1.3.1.9	XNR_5008	0	1000	Fatty acid biosynthesis	Included by getModelFromHomology
	EARi120y	enoyl-[acyl-carrier-protein] reductase (NADPH) (iso-C12:0)	H+[c] + Nicotinamide adenine dinucleotide phosphate - reduced[c] + trans-isododec-2-enoyl-[acyl-carrier protein][c] => Isododecanoyl-ACP (iso-C12:0ACP)[c] + Nicotinamide adenine dinucleotide phosphate[c]	1.3.1.10	XNR_5008	0	1000	Fatty acid biosynthesis	Included by getModelFromHomology
	EARi130x	enoyl-[acyl-carrier-protein] reductase (NADH) (iso-C13:0)	H+[c] + Nicotinamide adenine dinucleotide - reduced[c] + trans-isotridec-2-enoyl-[acyl-carrier protein][c] => Isotridecanoyl-ACP (iso-C13:0ACP)[c] + Nicotinamide adenine dinucleotide[c]	1.3.1.9	XNR_5008	0	1000	Fatty acid biosynthesis	Included by getModelFromHomology
	EARi130y	enoyl-[acyl-carrier-protein] reductase (NADPH) (iso-C13:0)	H+[c] + Nicotinamide adenine dinucleotide phosphate - reduced[c] + trans-isotridec-2-enoyl-[acyl-carrier protein][c] => Isotridecanoyl-ACP (iso-C13:0ACP)[c] + Nicotinamide adenine dinucleotide phosphate[c]	1.3.1.10	XNR_5008	0	1000	Fatty acid biosynthesis	Included by getModelFromHomology
	EARi140x	enoyl-[acyl-carrier-protein] reductase (NADH) (iso-C14:0)	H+[c] + Nicotinamide adenine dinucleotide - reduced[c] + trans-isoetradec-2-enoyl-[acyl-carrier protein][c] => Isomyristoyl-ACP (iso-C14:0ACP)[c] + Nicotinamide adenine dinucleotide[c]	1.3.1.9	XNR_5008	0	1000	Fatty acid biosynthesis	Included by getModelFromHomology
	EARi140y	enoyl-[acyl-carrier-protein] reductase (NADPH) (iso-C14:0)	H+[c] + Nicotinamide adenine dinucleotide phosphate - reduced[c] + trans-isoetradec-2-enoyl-[acyl-carrier protein][c] => Isomyristoyl-ACP (iso-C14:0ACP)[c] + Nicotinamide adenine dinucleotide phosphate[c]	1.3.1.10	XNR_5008	0	1000	Fatty acid biosynthesis	Included by getModelFromHomology
	EARi150x	enoyl-[acyl-carrier-protein] reductase (NADH) (iso-C15:0)	H+[c] + Nicotinamide adenine dinucleotide - reduced[c] + trans-isopentadec-2-enoyl-[acyl-carrier protein][c] => Isopentadecanoyl-ACP (iso-C15:0ACP)[c] + Nicotinamide adenine dinucleotide[c]	1.3.1.9	XNR_5008	0	1000	Fatty acid biosynthesis	Included by getModelFromHomology
	EARi150y	enoyl-[acyl-carrier-protein] reductase (NADPH) (iso-C15:0)	H+[c] + Nicotinamide adenine dinucleotide phosphate - reduced[c] + trans-isopentadec-2-enoyl-[acyl-carrier protein][c] => Isopentadecanoyl-ACP (iso-C15:0ACP)[c] + Nicotinamide adenine dinucleotide phosphate[c]	1.3.1.10	XNR_5008	0	1000	Fatty acid biosynthesis	Included by getModelFromHomology
	EARi160x	enoyl-[acyl-carrier-protein] reductase (NADH) (iso-C16:0)	H+[c] + Nicotinamide adenine dinucleotide - reduced[c] + trans-isohexadec-2-enoyl-[acyl-carrier protein][c] => Isopalmitoyl-ACP (iso-C16:0ACP)[c] + Nicotinamide adenine dinucleotide[c]	1.3.1.9	XNR_5008	0	1000	Fatty acid biosynthesis	Included by getModelFromHomology
	EARi160y	enoyl-[acyl-carrier-protein] reductase (NADPH) (iso-C16:0)	H+[c] + Nicotinamide adenine dinucleotide phosphate - reduced[c] + trans-isohexadec-2-enoyl-[acyl-carrier protein][c] => Isopalmitoyl-ACP (iso-C16:0ACP)[c] + Nicotinamide adenine dinucleotide phosphate[c]	1.3.1.10	XNR_5008	0	1000	Fatty acid biosynthesis	Included by getModelFromHomology
	EARi170x	enoyl-[acyl-carrier-protein] reductase (NADH) (iso-C17:0)	H+[c] + Nicotinamide adenine dinucleotide - reduced[c] + trans-isoheptadec-2-enoyl-[acyl-carrier protein][c] => Isoheptadecanoyl-ACP (iso-C17:0ACP)[c] + Nicotinamide adenine dinucleotide[c]	1.3.1.9	XNR_5008	0	1000	Fatty acid biosynthesis	Included by getModelFromHomology
	EARi170y	enoyl-[acyl-carrier-protein] reductase (NADPH) (iso-C17:0)	H+[c] + Nicotinamide adenine dinucleotide phosphate - reduced[c] + trans-isoheptadec-2-enoyl-[acyl-carrier protein][c] => Isoheptadecanoyl-ACP (iso-C17:0ACP)[c] + Nicotinamide adenine dinucleotide phosphate[c]	1.3.1.10	XNR_5008	0	1000	Fatty acid biosynthesis	Included by getModelFromHomology
	EARi180x	enoyl-[acyl-carrier-protein] reductase (NADH) (iso-C18:0)	H+[c] + Nicotinamide adenine dinucleotide - reduced[c] + trans-isooctadec-2-enoyl-[acyl-carrier protein][c] => Isooctadecanoyl-ACP (iso-C18:0ACP)[c] + Nicotinamide adenine dinucleotide[c]	1.3.1.9	XNR_5008	0	1000	Fatty acid biosynthesis	Included by getModelFromHomology
	EARi180y	enoyl-[acyl-carrier-protein] reductase (NADPH) (iso-C18:0)	H+[c] + Nicotinamide adenine dinucleotide phosphate - reduced[c] + trans-isooctadec-2-enoyl-[acyl-carrier protein][c] => Isooctadecanoyl-ACP (iso-C18:0ACP)[c] + Nicotinamide adenine dinucleotide phosphate[c]	1.3.1.10	XNR_5008	0	1000	Fatty acid biosynthesis	Included by getModelFromHomology
	EARi60x	enoyl-[acyl-carrier-protein] reductase (NADH) (iso-C6:0)	H+[c] + Nicotinamide adenine dinucleotide - reduced[c] + trans-isohex-2-enoyl-[acyl-carrier protein][c] => Isohexanoyl-ACP (iso-C6:0ACP)[c] + Nicotinamide adenine dinucleotide[c]	1.3.1.9	XNR_5008	0	1000	Fatty acid biosynthesis	Included by getModelFromHomology
	EARi60y	enoyl-[acyl-carrier-protein] reductase (NADPH) (iso-C6:0)	H+[c] + Nicotinamide adenine dinucleotide phosphate - reduced[c] + trans-isohex-2-enoyl-[acyl-carrier protein][c] => Isohexanoyl-ACP (iso-C6:0ACP)[c] + Nicotinamide adenine dinucleotide phosphate[c]	1.3.1.10	XNR_5008	0	1000	Fatty acid biosynthesis	Included by getModelFromHomology
	EARi70x	enoyl-[acyl-carrier-protein] reductase (NADH) (iso-C7:0)	H+[c] + Nicotinamide adenine dinucleotide - reduced[c] + trans-isohep-2-enoyl-[acyl-carrier protein][c] => Isoheptanoyl-ACP (iso-C7:0ACP)[c] + Nicotinamide adenine dinucleotide[c]	1.3.1.9	XNR_5008	0	1000	Fatty acid biosynthesis	Included by getModelFromHomology
	EARi70y	enoyl-[acyl-carrier-protein] reductase (NADPH) (iso-C7:0)	H+[c] + Nicotinamide adenine dinucleotide phosphate - reduced[c] + trans-isohep-2-enoyl-[acyl-carrier protein][c] => Isoheptanoyl-ACP (iso-C7:0ACP)[c] + Nicotinamide adenine dinucleotide phosphate[c]	1.3.1.10	XNR_5008	0	1000	Fatty acid biosynthesis	Included by getModelFromHomology
	EARi80x	enoyl-[acyl-carrier-protein] reductase (NADH) (iso-C8:0)	H+[c] + Nicotinamide adenine dinucleotide - reduced[c] + trans-isooct-2-enoyl-[acyl-carrier protein][c] => Isooctanoyl-ACP (iso-C8:0ACP)[c] + Nicotinamide adenine dinucleotide[c]	1.3.1.9	XNR_5008	0	1000	Fatty acid biosynthesis	Included by getModelFromHomology
	EARi80y	enoyl-[acyl-carrier-protein] reductase (NADPH) (iso-C8:0)	H+[c] + Nicotinamide adenine dinucleotide phosphate - reduced[c] + trans-isooct-2-enoyl-[acyl-carrier protein][c] => Isooctanoyl-ACP (iso-C8:0ACP)[c] + Nicotinamide adenine dinucleotide phosphate[c]	1.3.1.10	XNR_5008	0	1000	Fatty acid biosynthesis	Included by getModelFromHomology
	EARi90x	enoyl-[acyl-carrier-protein] reductase (NADH) (iso-C9:0)	H+[c] + Nicotinamide adenine dinucleotide - reduced[c] + trans-isonon-2-enoyl-[acyl-carrier protein][c] => Isononanoyl-ACP (iso-C9:0ACP)[c] + Nicotinamide adenine dinucleotide[c]	1.3.1.9	XNR_5008	0	1000	Fatty acid biosynthesis	Included by getModelFromHomology
	EARi90y	enoyl-[acyl-carrier-protein] reductase (NADPH) (iso-C9:0)	H+[c] + Nicotinamide adenine dinucleotide phosphate - reduced[c] + trans-isonon-2-enoyl-[acyl-carrier protein][c] => Isononanoyl-ACP (iso-C9:0ACP)[c] + Nicotinamide adenine dinucleotide phosphate[c]	1.3.1.10	XNR_5008	0	1000	Fatty acid biosynthesis	Included by getModelFromHomology
	ECOAH1	3-hydroxyacyl-CoA dehydratase (3-hydroxybutanoyl-CoA)	(S)-3-Hydroxybutanoyl-CoA[c] <=> Crotonoyl-CoA[c] + H2O[c]	4.2.1.17	XNR_0300 or XNR_2271	-1000	1000	Fatty acid biosynthesis	Included by getModelFromHomology
	ECOAH12	3-hydroxyacyl-CoA dehydratase (3-hydroxyisobutyryl-CoA)	2-Methylprop-2-enoyl-CoA[c] + H2O[c] <=> (S)-3-Hydroxyisobutyryl-CoA[c]	4.2.1.17	XNR_0300 or XNR_2271	-1000	1000	Fatty acid biosynthesis	Included by getModelFromHomology
	ECOAH2	3-hydroxyacyl-CoA dehydratase (3-hydroxyhexanoyl-CoA)	(S)-3-Hydroxyhexanoyl-CoA[c] <=> H2O[c] + trans-Hex-2-enoyl-CoA[c]	4.2.1.17	XNR_0300 or XNR_2271	-1000	1000	Fatty acid biosynthesis	Included by getModelFromHomology
	ECOAH3	3-hydroxyacyl-CoA dehydratase (3-hydroxyoctanoyl-CoA)	(S)-3-Hydroxyoctanoyl-CoA[c] <=> H2O[c] + trans-Oct-2-enoyl-CoA[c]	4.2.1.17	XNR_0300 or XNR_2271	-1000	1000	Fatty acid biosynthesis	Included by getModelFromHomology
	ECOAH4	3-hydroxyacyl-CoA dehydratase (3-hydroxydecanoyl-CoA)	(S)-3-Hydroxydecanoyl-CoA[c] <=> trans-Dec-2-enoyl-CoA[c] + H2O[c]	4.2.1.17	XNR_0300 or XNR_2271	-1000	1000	Fatty acid biosynthesis	Included by getModelFromHomology
	ECOAH5	3-hydroxyacyl-CoA dehydratase (3-hydroxydodecanoyl-CoA)	(S)-3-Hydroxydodecanoyl-CoA[c] <=> trans-Dodec-2-enoyl-CoA[c] + H2O[c]	4.2.1.17	XNR_0300 or XNR_2271	-1000	1000	Fatty acid biosynthesis	Included by getModelFromHomology
	ECOAH6	3-hydroxyacyl-CoA dehydratase (3-hydroxytetradecanoyl-CoA)	(S)-3-Hydroxytetradecanoyl-CoA[c] <=> H2O[c] + trans-Tetradec-2-enoyl-CoA[c]	4.2.1.17	XNR_0300 or XNR_2271	-1000	1000	Fatty acid biosynthesis	Included by getModelFromHomology
	ECOAH7	3-hydroxyacyl-CoA dehydratase (3-hydroxyhexadecanoyl-CoA)	(S)-3-Hydroxyhexadecanoyl-CoA[c] <=> H2O[c] + trans-Hexadec-2-enoyl-CoA[c]	4.2.1.17	XNR_0300 or XNR_2271	-1000	1000	Fatty acid biosynthesis	Included by getModelFromHomology
	ECOAH8	3-hydroxyacyl-CoA dehydratase (3-hydroxyoctadecanoyl-CoA)	(S)-3-Hydroxyoctadecanoyl-CoA[c] <=> H2O[c] + trans-Octadec-2-enoyl-CoA[c]	1.2.1.41	XNR_0300 or XNR_2271	-1000	1000	Fatty acid biosynthesis	Included by getModelFromHomology
	ECOAH9ir	2-Methylprop-2-enoyl-CoA (2-Methylbut-2-enoyl-CoA)	trans-2-Methylbut-2-enoyl-CoA[c] + H2O[c] <=> (S)-3-Hydroxy-2-methylbutyryl-CoA[c]	4.2.1.17	XNR_0300 or XNR_2271	-1000	1000	Fatty acid biosynthesis	Included by getModelFromHomology
	ECTH	Ectoine hydroxylase	L-ectoine[c] + H+[c] + Nicotinamide adenine dinucleotide - reduced[c] + O2[c] => 5-hydroxyectoine[c] + H2O[c] + Nicotinamide adenine dinucleotide[c]		XNR_4959	0	1000	Glycine, serine and threonine metabolism	Included by getModelFromHomology
	ECTS	L-ectoine synthase	L-ectoine[c] + H2O[c] + H+[c] => N4-acetyl-L-2.4-diaminobutanoate[c]	4.2.1.108	XNR_4960	0	1000	Glycine, serine and threonine metabolism	Included by getModelFromHomology
	EDA	2-dehydro-3-deoxy-phosphogluconate aldolase	2-Dehydro-3-deoxy-D-gluconate 6-phosphate[c] <=> Glyceraldehyde 3-phosphate[c] + Pyruvate[c]	4.1.2.14	XNR_4585	-1000	1000	pathway	Included by getModelFromHomology
	EGMEACPR	Enoylglutaryl-[ACP] methyl ester reductase	Enoylglutaryl-[acyl-carrier protein] methyl ester[c] + H+[c] + Nicotinamide adenine dinucleotide phosphate - reduced[c] => Glutaryl-[acyl-carrier protein] methyl ester[c] + Nicotinamide adenine dinucleotide phosphate[c]	1.3.1.10	XNR_5008	0	1000		Included by getModelFromHomology
	EHGLAT	L-erythro-4-Hydroxyglutamate:2-oxoglutarate aminotransferase	2-Oxoglutarate[c] + L-erythro-4-Hydroxyglutamate[c] <=> 4-Hydroxy-2-oxoglutarate[c] + L-Glutamate[c]	2.6.1.1	XNR_3189 or XNR_3703	-1000	1000	Arginine and proline metabolism	Included by getModelFromHomology
	EIZOO	(+)-epi-isozizaene,NADPH:oxygen oxidoreductase (5-hydroxylating)	(+)-epi-Isozizaene[c] + 2 H+[c] + 2 Nicotinamide adenine dinucleotide phosphate - reduced[c] + 2 O2[c] => Albaflavenone[c] + 3 H2O[c] + 2 Nicotinamide adenine dinucleotide phosphate[c]	1.14.13.106	XNR_1579	0	1000	Albaflavenol biosynthesis	Included by getModelFromHomology
	EMCCCM	(2R)-ethylmalonyl-CoA CoA-carbonylmutase	(2R)-ethylmalonyl-CoA[c] <=> (2S)-methylsuccinyl-CoA[c]	5.4.99.63	XNR_0457	-1000	1000	Glyoxylate and dicarboxylate metabolism	Included by getModelFromHomology
	EME	ethylmalonyl-CoA epimerase	(2S)-ethylmalonyl-CoA[c] <=> (2R)-ethylmalonyl-CoA[c]	5.1.99.1	XNR_1439	-1000	1000	Glyoxylate and dicarboxylate metabolism	Included by getModelFromHomology
	EN6LNOR	enzyme N6-(dihydrolipoyl)lysine:NAD+ oxidoreductase	Enzyme N6-(dihydrolipoyl)lysine[c] + Nicotinamide adenine dinucleotide[c] <=> Enzyme N6-(lipoyl)lysine[c] + Nicotinamide adenine dinucleotide - reduced[c]	1.8.1.4	XNR_0677 or XNR_4014 or XNR_4702 or XNR_5676	-1000	1000		Included by getModelFromHomology
	ENO	enolase	D-Glycerate 2-phosphate[c] <=> H2O[c] + Phosphoenolpyruvate[c]	4.2.1.11	XNR_2005 or XNR_2219	-1000	1000		Included by getModelFromHomology
	EPIZSYN	(2E,6E)-farnesyl-diphosphate diphosphate-lyase [(+)-epi-isozizaene-forming]	Farnesyl diphosphate[c] <=> (+)-epi-Isozizaene[c] + Diphosphate[c]	4.2.3.37	XNR_1580	-1000	1000	Albaflavenol biosynthesis	Included by getModelFromHomology
	EPMEACPR	Enoylpimeloyl-[ACP] methyl ester reductase	Enoylpimeloyl-[acyl-carrier protein] methyl ester[c] + H+[c] + Nicotinamide adenine dinucleotide phosphate - reduced[c] => Nicotinamide adenine dinucleotide phosphate[c] + Pimeloyl-[acyl-carrier protein] methyl ester[c]	1.3.1.10	XNR_5008	0	1000	Biotin metabolism	Included by getModelFromHomology
	ERTHMMOR	(2R,3S)-3-methylmalate:NAD+ oxidoreductase	2-Oxobutanoate[c] + CO2[c] + H+[c] + Nicotinamide adenine dinucleotide - reduced[c] <=> Nicotinamide adenine dinucleotide[c] + D-erythro-3-Methylmalate[c]	1.1.1.85	XNR_1305	-1000	1000	Valine, leucine and isoleucine biosynthesis	Included by getModelFromHomology
	FACOAE100	fatty-acid-CoA thioesterase (decanoate)	Decanoyl-CoA (n-C10:0CoA)[c] + H2O[c] => Coenzyme A[c] + Decanoate (n-C10:0)[c] + H+[c]		XNR_0179 or XNR_4215	0	1000	Fatty acid biosynthesis	Included by getModelFromHomology
	FACOAE120	fatty-acid-CoA thioesterase (dodecanoate)	Dodecanoyl-CoA (n-C12:0CoA)[c] + H2O[c] => Coenzyme A[c] + Dodecanoate (n-C12:0)[c] + H+[c]		XNR_0179 or XNR_4215	0	1000	Fatty acid biosynthesis	Included by getModelFromHomology
	FACOAE140	fatty-acid-CoA thioesterase (tetradecanoate)	H2O[c] + Tetradecanoyl-CoA (n-C14:0CoA)[c] => Coenzyme A[c] + H+[c] + tetradecanoate (n-C14:0)[c]		XNR_0179 or XNR_4215	0	1000	Fatty acid biosynthesis	Included by getModelFromHomology
	FACOAE141	fatty-acid-CoA thioesterase (tetradecenoate)	H2O[c] + Tetradecenoyl-CoA (n-C14:1CoA)[c] => Coenzyme A[c] + H+[c] + tetradecenoate (n-C14:1)[c]		XNR_0179 or XNR_4215	0	1000	Fatty acid biosynthesis	Included by getModelFromHomology
	FACOAE160	fatty-acid-CoA thioesterase (hexadecanoate)	H2O[c] + Palmitoyl-CoA (n-C16:0CoA)[c] => Coenzyme A[c] + H+[c] + Hexadecanoate (n-C16:0)[c]	3.1.2.22	XNR_0179 or XNR_4215	0	1000	Fatty acid biosynthesis	Included by getModelFromHomology
	FACOAE161	fatty-acid-CoA thioesterase (hexadecenoate)	H2O[c] + Hexadecenoyl-CoA (n-C16:1CoA)[c] => Coenzyme A[c] + H+[c] + Hexadecenoate (n-C16:1)[c]		XNR_0179 or XNR_4215	0	1000	Fatty acid biosynthesis	Included by getModelFromHomology
	FACOAE180	fatty-acid-CoA thioesterase (octadecanoate)	H2O[c] + Stearoyl-CoA (n-C18:0CoA)[c] => Coenzyme A[c] + H+[c] + octadecanoate (n-C18:0)[c]	4.2.1.58	XNR_0179 or XNR_4215	0	1000	Fatty acid biosynthesis	Included by getModelFromHomology
	FACOAE181	fatty-acid-CoA thioesterase (octadecenoate)	H2O[c] + Octadecenoyl-CoA (n-C18:1CoA)[c] => Coenzyme A[c] + H+[c] + octadecenoate (n-C18:1)[c]		XNR_0179 or XNR_4215	0	1000	Fatty acid biosynthesis	Included by getModelFromHomology
	FACOAE60	fatty-acid-CoA thioesterase (hexanoate)	H2O[c] + Hexanoyl-CoA (n-C6:0CoA)[c] => Coenzyme A[c] + H+[c] + Hexanoate (n-C6:0)[c]		XNR_0179 or XNR_4215	0	1000	Fatty acid biosynthesis	Included by getModelFromHomology
	FACOAE80	fatty-acid-CoA thioesterase (octanoate)	H2O[c] + Octanoyl-CoA (n-C8:0CoA)[c] => Coenzyme A[c] + H+[c] + octanoate (n-C8:0)[c]		XNR_0179 or XNR_4215	0	1000	Fatty acid biosynthesis	Included by getModelFromHomology
	FACOAL100	fatty-acid-CoA ligase (decanoate)	ATP[c] + Coenzyme A[c] + Decanoate (n-C10:0)[c] => AMP[c] + Decanoyl-CoA (n-C10:0CoA)[c] + Diphosphate[c]	6.2.1.3	XNR_0345 or XNR_0403 or XNR_0643 or XNR_0644 or XNR_2647 or XNR_2902 or XNR_3583 or XNR_4377 or XNR_4749	0	1000	Fatty acid biosynthesis	Included by getModelFromHomology
	FACOAL120	fatty-acid-CoA ligase (dodecanoate)	ATP[c] + Coenzyme A[c] + Dodecanoate (n-C12:0)[c] => AMP[c] + Dodecanoyl-CoA (n-C12:0CoA)[c] + Diphosphate[c]	6.2.1.3	XNR_0345 or XNR_0403 or XNR_0643 or XNR_0644 or XNR_2647 or XNR_2902 or XNR_3583 or XNR_4377 or XNR_4749	0	1000	Fatty acid biosynthesis	Included by getModelFromHomology
	FACOAL140	fatty-acid-CoA ligase (tetradecanoate)	ATP[c] + Coenzyme A[c] + tetradecanoate (n-C14:0)[c] => AMP[c] + Diphosphate[c] + Tetradecanoyl-CoA (n-C14:0CoA)[c]	6.2.1.3	XNR_0345 or XNR_0403 or XNR_0643 or XNR_0644 or XNR_2647 or XNR_2902 or XNR_3583 or XNR_4377 or XNR_4749	0	1000	Fatty acid biosynthesis	Included by getModelFromHomology
	FACOAL141	fatty-acid-CoA ligase (tetradecenoate)	ATP[c] + Coenzyme A[c] + tetradecenoate (n-C14:1)[c] => AMP[c] + Diphosphate[c] + Tetradecenoyl-CoA (n-C14:1CoA)[c]	6.2.1.3	XNR_0345 or XNR_0403 or XNR_0643 or XNR_0644 or XNR_2647 or XNR_2902 or XNR_3583 or XNR_4377 or XNR_4749	0	1000	Fatty acid biosynthesis	Included by getModelFromHomology
	FACOAL160	fatty-acid-CoA ligase (hexadecanoate)	ATP[c] + Coenzyme A[c] + Hexadecanoate (n-C16:0)[c] => AMP[c] + Palmitoyl-CoA (n-C16:0CoA)[c] + Diphosphate[c]	6.2.1.3	XNR_0345 or XNR_0403 or XNR_0643 or XNR_0644 or XNR_2647 or XNR_2902 or XNR_3583 or XNR_4377 or XNR_4749	0	1000	Fatty acid biosynthesis	Included by getModelFromHomology
	FACOAL161	fatty-acid-CoA ligase (hexadecenoate)	ATP[c] + Coenzyme A[c] + Hexadecenoate (n-C16:1)[c] => AMP[c] + Hexadecenoyl-CoA (n-C16:1CoA)[c] + Diphosphate[c]	6.2.1.3	XNR_0345 or XNR_0403 or XNR_0643 or XNR_0644 or XNR_2647 or XNR_2902 or XNR_3583 or XNR_4377 or XNR_4749	0	1000	Fatty acid biosynthesis	Included by getModelFromHomology
	FACOAL180	fatty-acid-CoA ligase (octadecanoate)	ATP[c] + Coenzyme A[c] + octadecanoate (n-C18:0)[c] => AMP[c] + Diphosphate[c] + Stearoyl-CoA (n-C18:0CoA)[c]	6.2.1.3	XNR_0345 or XNR_0403 or XNR_0643 or XNR_0644 or XNR_2647 or XNR_2902 or XNR_3583 or XNR_4377 or XNR_4749	0	1000	Fatty acid biosynthesis	Included by getModelFromHomology
	FACOAL181	fatty-acid-CoA ligase (octadecenoate)	ATP[c] + Coenzyme A[c] + octadecenoate (n-C18:1)[c] => AMP[c] + Octadecenoyl-CoA (n-C18:1CoA)[c] + Diphosphate[c]	6.2.1.3	XNR_0345 or XNR_0403 or XNR_0643 or XNR_0644 or XNR_2647 or XNR_2902 or XNR_3583 or XNR_4377 or XNR_4749	0	1000	Fatty acid biosynthesis	Included by getModelFromHomology
	FACOAL60	fatty-acid-CoA ligase (hexanoate)	ATP[c] + Coenzyme A[c] + Hexanoate (n-C6:0)[c] => AMP[c] + Hexanoyl-CoA (n-C6:0CoA)[c] + Diphosphate[c]	6.2.1.3	XNR_0345 or XNR_0403 or XNR_0643 or XNR_0644 or XNR_2647 or XNR_2902 or XNR_3583 or XNR_4377 or XNR_4749	0	1000	Fatty acid biosynthesis	Included by getModelFromHomology
	FACOAL80	fatty-acid-CoA ligase (octanoate)	ATP[c] + Coenzyme A[c] + octanoate (n-C8:0)[c] => AMP[c] + Octanoyl-CoA (n-C8:0CoA)[c] + Diphosphate[c]	6.2.1.3	XNR_0345 or XNR_0403 or XNR_0643 or XNR_0644 or XNR_2647 or XNR_2902 or XNR_3583 or XNR_4377 or XNR_4749	0	1000	Fatty acid biosynthesis	Included by getModelFromHomology
	FADRx2	FAD reductase	Flavin adenine dinucleotide oxidized[c] + H+[c] + Nicotinamide adenine dinucleotide phosphate - reduced[c] => Flavin adenine dinucleotide reduced[c] + Nicotinamide adenine dinucleotide phosphate[c]	1.5.1.45	XNR_0710	0	1000	Riboflavin metabolism	Included by getModelFromHomology
	FALDH2	S-hydroxymethyl-glutathione dehydrogenase;NAD- and glutathione-dependent formaldehyde dehydrogenase;hydroxymethylglutathione dehydrogenase (NADH)	S-(hydroxymethyl)glutathione[c] + Nicotinamide adenine dinucleotide[c] => S-formylglutathione[c] + H+[c] + Nicotinamide adenine dinucleotide - reduced[c]	1.1.1.284	XNR_5118 or XNR_5600 or XNR_5829	0	1000	Methane metabolism	Included by getModelFromHomology
	FALDH3	S-hydroxymethyl-glutathione dehydrogenase;NAD- and glutathione-dependent formaldehyde dehydrogenase;hydroxymethylglutathione dehydrogenase (NADPH)	S-(hydroxymethyl)glutathione[c] + Nicotinamide adenine dinucleotide phosphate[c] => S-formylglutathione[c] + H+[c] + Nicotinamide adenine dinucleotide phosphate - reduced[c]	1.1.1.284	XNR_5118 or XNR_5600 or XNR_5829	0	1000	Methane metabolism	Included by getModelFromHomology
	FANH	N-Formylanthranilate amidohydrolase	H2O[c] + N-Formylanthranilate[c] => Anthranilate[c] + Formate[c] + H+[c]	3.5.1.9	XNR_3202	0	1000	Tryptophan metabolism	Included by getModelFromHomology
	FARNDPPS	E,Z-farnesyl diphosphate synthase	Geranyl diphosphate[c] + Isopentenyl diphosphate[c] => (2Z,6E)-farnesyldiphosphate[c] + Diphosphate[c]	2.5.1.68	XNR_4115	0	1000	Terpenoid backbone biosynthesis	Included by getModelFromHomology
	FBA	fructose-bisphosphate aldolase	D-Fructose 1,6-bisphosphate[c] <=> Dihydroxyacetone phosphate[c] + Glyceraldehyde 3-phosphate[c]	4.1.2.13	XNR_2411 or XNR_3195	-1000	1000		Included by getModelFromHomology
	FBA2	D-Fructose 1-phosphate D-glyceraldehyde-3-phosphate-lyase	D-Fructose 1-phosphate[c] <=> Dihydroxyacetone phosphate[c] + D-Glyceraldehyde[c]	4.1.2.13	XNR_2411 or XNR_3195	-1000	1000		Included by getModelFromHomology
	FBA3	Sedoheptulose 1,7-bisphosphate D-glyceraldehyde-3-phosphate-lyase	Sedoheptulose 1,7-bisphosphate[c] <=> Dihydroxyacetone phosphate[c] + D-Erythrose 4-phosphate[c]	4.1.2.13	XNR_2411 or XNR_3195	-1000	1000	pathway	Included by getModelFromHomology
	FBA_1	beta-D-fructose-1,6-bisphosphate D-glyceraldehyde-3-phosphate-lyase (glycerone-phosphate-forming)	beta-D-Fructose 1,6-bisphosphate[c] <=> Dihydroxyacetone phosphate[c] + Glyceraldehyde 3-phosphate[c]	4.1.2.13	XNR_2411 or XNR_3195	-1000	1000		Included by getModelFromHomology
	FBP	fructose-bisphosphatase	D-Fructose 1,6-bisphosphate[c] + H2O[c] => D-Fructose 6-phosphate[c] + Phosphate[c]	3.1.3.11	XNR_4139	0	1000		Included by getModelFromHomology
	FCLPA	L-fuculose-phosphate aldolase;fuculose-1-phosphate aldolase	L-fuculose1-phosphate[c] <=> Dihydroxyacetone phosphate[c] + L-Lactaldehyde[c]	4.1.2.17	XNR_4976	-1000	1000	Fructose and mannose metabolism	Included by getModelFromHomology
	FCLT	Ferrochelatase	Fe2+[c] + Protoporphyrin[c] => 2 H+[c] + Protoheme[c]	4.99.1.1	XNR_1013	0	1000	Porphyrin and chlorophyll metabolism	Included by getModelFromHomology
	FEROXCYC	desferrioxamine cyclase	ATP[c] + desferrioxamineG1[c] => AMP[c] + Ferrioxamine E (unloaded)[c] + H+[c] + Diphosphate[c]	6.3.3	XNR_4187	0	1000	Desferrioxamine biosynthesis	Included by getModelFromHomology
	FEROXG1S	desferrioxamine G1 synthetase	ATP[c] + 3 N-hydroxy-N-succinylcadaverine[c] => AMP[c] + desferrioxamineG1[c] + H2O[c] + H+[c] + Diphosphate[c]		XNR_4187	0	1000	Desferrioxamine biosynthesis	Included by getModelFromHomology
	FKYNH	N-Formyl-L-kynurenine amidohydrolase	L-Formylkynurenine[c] + H2O[c] => L-Kynurenine[c] + Formate[c] + H+[c]	3.5.1.9	XNR_3202	0	1000	Phenylalanine, tyrosine and tryptophan biosynthesis	Included by getModelFromHomology
	FLVR	flavin reductase	H+[c] + Nicotinamide adenine dinucleotide phosphate - reduced[c] + Riboflavin[c] <=> Nicotinamide adenine dinucleotide phosphate[c] + Reduced riboflavin[c]	6.2.1.1	XNR_0710	-1000	1000	Riboflavin metabolism	Included by getModelFromHomology
	FMETTRS	Methionyl-tRNA formyltransferase	10-Formyltetrahydrofolate[c] + L-Methionyl-tRNA (Met)[c] => N-Formylmethionyl-tRNA[c] + H+[c] + 5,6,7,8-Tetrahydrofolate[c]	2.1.2.9	XNR_5382	0	1000	tRNA Charging	Included by getModelFromHomology
	FMNAT	FMN adenylyltransferase	ATP[c] + FMN[c] + H+[c] => Flavin adenine dinucleotide oxidized[c] + Diphosphate[c]	2.7.7.2	XNR_1141	0	1000	Riboflavin metabolism	Included by getModelFromHomology
	FMNRx	FMN reductase	FMN[c] + H+[c] + Nicotinamide adenine dinucleotide - reduced[c] <=> Reduced FMN[c] + Nicotinamide adenine dinucleotide[c]	1.5.1.42	XNR_3551	-1000	1000	Riboflavin metabolism	Included by getModelFromHomology
	FMNRx2	FMN reductase	FMN[c] + H+[c] + Nicotinamide adenine dinucleotide phosphate - reduced[c] <=> Reduced FMN[c] + Nicotinamide adenine dinucleotide phosphate[c]	1.5.1.38	XNR_0710 or XNR_3551	-1000	1000	Riboflavin metabolism	Included by getModelFromHomology
	FORGLUIH	formiminoglutamate deiminase	N-Formimidoyl-L-glutamate[c] + H2O[c] => N-formyl-L-glutamate[c] + Ammonium[c]	3.5.3.13	XNR_1969	0	1000	Histidine metabolism	Included by getModelFromHomology
	FRD8	fumarate reductase (menaquione-9)	Fumarate[c] + Menaquinol 9[c] => Menaquinone 9[c] + Succinate[c]	1.3.99.1	XNR_5663 and XNR_5664 and XNR_5662	0	1000	Oxidative phosphorylation	Included by getModelFromHomology
	FRTT	farnesyltranstransferase	Farnesyl diphosphate[c] + Isopentenyl diphosphate[c] => Geranylgeranyl diphosphate[c] + Diphosphate[c]	2.5.1.29	XNR_0269 or XNR_1552 or XNR_5683 or XNR_5847	0	1000	Sesquiterpenoid and triterpenoid biosynthesis	Included by getModelFromHomology
	FRU6PE4P	D-fructose-6-phosphate D-erythrose-4-phosphate-lyase (adding phosphate acetyl-phosphate-forming);fructose-6-phosphate phosphoketolase;D-fructose 6-phosphate phosphoketolase	D-Fructose 6-phosphate[c] + Phosphate[c] => Acetyl phosphate[c] + D-Erythrose 4-phosphate[c] + H2O[c]	4.1.2.22	XNR_0831	0	1000		Included by getModelFromHomology
	FRUK	fructose-1-phosphate kinase	ATP[c] + D-Fructose 1-phosphate[c] => ADP[c] + D-Fructose 1,6-bisphosphate[c] + H+[c]	2.7.1.56	XNR_0027	0	1000	Fructose and mannose metabolism	Included by getModelFromHomology
	FTHFCL_1	5-Formyltetrahydrofolate cyclo-ligase	5-Formyltetrahydrofolate[c] + ATP[c] => ADP[c] + 5,10-Methenyltetrahydrofolate[c] + Phosphate[c]	6.3.3.2	XNR_2130	0	1000	One carbon pool by folate	Included by getModelFromHomology
	FTHFD	formyltetrahydrofolate deformylase	10-Formyltetrahydrofolate[c] + H2O[c] => Formate[c] + H+[c] + 5,6,7,8-Tetrahydrofolate[c]	3.5.1.10	XNR_2252	0	1000	One carbon pool by folate	Included by getModelFromHomology
	FUM	fumarase	Fumarate[c] + H2O[c] <=> L-Malate[c]	4.2.1.2	XNR_4132 or XNR_4134	-1000	1000	Citric Acid Cycle	Included by getModelFromHomology
	FUMAC	fumarylacetoacetase	4-Fumarylacetoacetate[c] + H2O[c] => Acetoacetate[c] + Fumarate[c] + H+[c]	3.7.1.2	XNR_3645	0	1000	Tyrosine metabolism	Included by getModelFromHomology
	FUMAH	3-fumarylpyruvate hydrolase	3-fumarylpyruvate[c] + H2O[c] => Fumarate[c] + H+[c] + Pyruvate[c]	3.7.1.20	XNR_1266	0	1000	Tyrosine metabolism	Included by getModelFromHomology
	FUTH	futalosine hydrolase	futalosine[c] + H2O[c] => de-Hypoxanthine futalosine[c] + Hypoxanthine[c]	3.2.2.26	XNR_2324	0	1000	Ubiquinone and other terpenoid-quinone biosynthesis	Included by getModelFromHomology
	G1Dx	glucose 1-dehydrogenase	D-Glucose[c] + Nicotinamide adenine dinucleotide[c] => D-Glucono-1,5-lactone[c] + H+[c] + Nicotinamide adenine dinucleotide - reduced[c]	1.1.1.47	XNR_3823	0	1000	pathway	Included by getModelFromHomology
	G1PACT	glucosamine-1-phosphate N-acetyltransferase	Acetyl-CoA[c] + D-Glucosamine 1-phosphate[c] <=> N-Acetyl-D-glucosamine 1-phosphate[c] + Coenzyme A[c] + H+[c]	2.3.1.157	XNR_2060	-1000	1000		Included by getModelFromHomology
	G1SAT	glutamate-1-semialdehyde aminotransferase	L-Glutamate 1-semialdehyde[c] <=> 5-Amino-4-oxopentanoate[c]	5.4.3.8	XNR_3555	-1000	1000	Porphyrin and chlorophyll metabolism	Included by getModelFromHomology
	G3PD	Glycerol-3-phosphate dehydrogenase	Flavin adenine dinucleotide oxidized[c] + Glycerol 3-phosphate[c] => Dihydroxyacetone phosphate[c] + Flavin adenine dinucleotide reduced[c]	1.1.5.3	XNR_3809 or XNR_5167 or XNR_5833	0	1000	Glycerophospholipid metabolism	Included by getModelFromHomology
	G3PD2	glycerol-3-phosphate dehydrogenase (NADP)	Glycerol 3-phosphate[c] + Nicotinamide adenine dinucleotide phosphate[c] <=> Dihydroxyacetone phosphate[c] + H+[c] + Nicotinamide adenine dinucleotide phosphate - reduced[c]	1.1.1.94	XNR_1248	-1000	1000	Glycerophospholipid metabolism	Included by getModelFromHomology
	G3PD5	Glycerol-3-phosphate dehydrogenase	Glycerol 3-phosphate[c] + Ubiquinone[c] => Dihydroxyacetone phosphate[c] + ubiquinol-8[c]	1.1.5.3	XNR_3809 or XNR_5167 or XNR_5833	0	1000	Glycerophospholipid metabolism	Included by getModelFromHomology
	G3PD6	glycerol-3-phosphate dehydrogenase (menaquinone-9)	Glycerol 3-phosphate[c] + Menaquinone 9[c] => Dihydroxyacetone phosphate[c] + Menaquinol 9[c]	1.1.99.5	XNR_3809 or XNR_5167 or XNR_5833	0	1000	Glycerophospholipid metabolism	Included by getModelFromHomology
	G5SAT	Glutamate-1-semialdehyde 2,1-aminomutase	L-Glutamate 5-semialdehyde[c] => 5-Amino-4-oxopentanoate[c]	5.4.3.8	XNR_3555	0	1000	Porphyrin and chlorophyll metabolism	Included by getModelFromHomology
	G5SD	glutamate-5-semialdehyde dehydrogenase	L-Glutamate 5-phosphate[c] + H+[c] + Nicotinamide adenine dinucleotide phosphate - reduced[c] <=> L-Glutamate 5-semialdehyde[c] + Nicotinamide adenine dinucleotide phosphate[c] + Phosphate[c]	1.2.1.41	XNR_4352	-1000	1000	Arginine and proline metabolism	Included by getModelFromHomology
	G6PBDH	beta-D-glucose-6-phosphate:NADP+ 1-oxoreductase	beta-D-glucose-6-phosphate[c] + Nicotinamide adenine dinucleotide phosphate[c] <=> 6-phospho-D-glucono-1,5-lactone[c] + H+[c] + Nicotinamide adenine dinucleotide phosphate - reduced[c]	1.1.1.49	XNR_4927	-1000	1000	pathway	Included by getModelFromHomology
	G6PDA	glucosamine-6-phosphate deaminase	D-Glucosamine 6-phosphate[c] + H2O[c] => D-Fructose 6-phosphate[c] + Ammonium[c]	3.5.99.6	XNR_1569	0	1000		Included by getModelFromHomology
	G6PDH1b	beta-D-glucose-6-phosphate:NAD+ 1-oxidoreductase	beta-D-glucose-6-phosphate[c] + Nicotinamide adenine dinucleotide[c] <=> 6-phospho-D-glucono-1,5-lactone[c] + H+[c] + Nicotinamide adenine dinucleotide - reduced[c]	1.1.1.363	XNR_4927	-1000	1000	pathway	Included by getModelFromHomology
	G6PDH2r	glucose 6-phosphate dehydrogenase	D-Glucose 6-phosphate[c] + Nicotinamide adenine dinucleotide phosphate[c] <=> 6-phospho-D-glucono-1,5-lactone[c] + H+[c] + Nicotinamide adenine dinucleotide phosphate - reduced[c]	1.1.1.49	XNR_4927	-1000	1000	pathway	Included by getModelFromHomology
	G6PI	alpha-D-Glucose 6-phosphate ketol-isomerase	alpha-D-Glucose 6-phosphate[c] <=> beta-D-glucose-6-phosphate[c]	5.3.1.9	XNR_4924	-1000	1000		Included by getModelFromHomology
	GABTA	gamma aminobutyrate transaminase;gamma-aminobutyrate transaminase (pyruvate dependent)	4-Aminobutanoate[c] + Pyruvate[c] <=> L-Alanine[c] + Succinic semialdehyde[c]	2.6.1.96	XNR_1187	-1000	1000	Alanine, aspartate and glutamate metabolism	Included by getModelFromHomology
	GADECARB	gallate decarboxylase	gallate[c] + H+[c] <=> CO2[c] + pyrogallol[c]	4.1.1.59	XNR_3566	-1000	1000	Aminobenzoate degradation	Included by getModelFromHomology
	GALKr	ATP:alpha-D-galactose 1-phosphotransferase	ATP[c] + alpha-D-Galactose[c] => ADP[c] + alpha-D-Galactose 1-phosphate[c] + H+[c]	2.7.1.6	XNR_2076	0	1000	Amino sugar and nucleotide sugar metabolism	Included by getModelFromHomology
	GALM1	Aldose 1-epimerase	beta-D-glucose[c] <=> D-Glucose[c]	5.1.3.3	XNR_1676	-1000	1000		Included by getModelFromHomology
	GALM2	D-galactose 1-epimerase	D-Galactose[c] <=> alpha-D-Galactose[c]	3.1.3.27	XNR_1676	-1000	1000	Galactose metabolism	Included by getModelFromHomology
	GALT	UTP--hexose-1-phosphate uridylyltransferase	alpha-D-Galactose 1-phosphate[c] + H+[c] + UTP[c] <=> Diphosphate[c] + UDPgalactose[c]	2.7.7.64	XNR_2078	-1000	1000	Amino sugar and nucleotide sugar metabolism	Included by getModelFromHomology
	GALUi	UTP-glucose-1-phosphate uridylyltransferase (irreversible)	D-Glucose 1-phosphate[c] + H+[c] + UTP[c] <=> Diphosphate[c] + UDPglucose[c]	2.7.7.9	XNR_2129	-1000	1000	Amino sugar and nucleotide sugar metabolism	Included by getModelFromHomology
	GAPD	glyceraldehyde-3-phosphate dehydrogenase	Glyceraldehyde 3-phosphate[c] + Nicotinamide adenine dinucleotide[c] + Phosphate[c] <=> 3-Phospho-D-glyceroyl phosphate[c] + H+[c] + Nicotinamide adenine dinucleotide - reduced[c]	1.2.1.12	XNR_0959 or XNR_3771 or XNR_4919	-1000	1000		Included by getModelFromHomology
	GARFT	phosphoribosylglycinamide formyltransferase	10-Formyltetrahydrofolate[c] + N1-(5-Phospho-D-ribosyl)glycinamide[c] <=> N2-Formyl-N1-(5-phospho-D-ribosyl)glycinamide[c] + H+[c] + 5,6,7,8-Tetrahydrofolate[c]	2.1.2.2	XNR_3869	-1000	1000	Purine metabolism	Included by getModelFromHomology
	GCCc	Dihydrolipoamide dehydrogenase	Dihydrolipoylprotein[c] + Nicotinamide adenine dinucleotide[c] => H+[c] + Lipoylprotein[c] + Nicotinamide adenine dinucleotide - reduced[c]	1.8.1.4	XNR_0677 or XNR_4014 or XNR_4702 or XNR_5676	0	1000	Glycine, serine and threonine metabolism	Included by getModelFromHomology
	GCGBGE	(+)-(alphaS,betaS)-guaiacylglycerol-beta-guaiacyl ether dehydrogenase	(+)-(alphaS,betaS)-guaiacylglycerol-beta-guaiacylether[c] + Nicotinamide adenine dinucleotide[c] => H+[c] + (+)-(betaS)-MPHPV[c] + Nicotinamide adenine dinucleotide - reduced[c]		XNR_2928	0	1000		Included by getModelFromHomology
	GCGUAIDH	(-)-(alphaS,betaR)-guaiacylglycerol-beta-guaiacyl ether dehydrogenase	(-)-(alphaS,betaR)-guaiacylglycerol-beta-guaiacylether[c] + Nicotinamide adenine dinucleotide[c] => H+[c] + (-)-(betaR)-MPHPV[c] + Nicotinamide adenine dinucleotide - reduced[c]		XNR_2928	0	1000		Included by getModelFromHomology
	GCL	glutamate--cysteine ligase;glutamate-cysteine ligase;glutamatemdashcysteine ligase;gamma-glutamylcysteine synthetase	ATP[c] + L-Cysteine[c] + L-Glutamate[c] => ADP[c] + gamma-L-glutamyl-L-cysteine[c] + H+[c] + Phosphate[c]	6.3.2.2	XNR_5672	0	1000	Glutathione metabolism	Included by getModelFromHomology
	GDPDPK	GDP diphosphokinase	ATP[c] + GDP[c] => AMP[c] + H+[c] + Guanosine 3',5'-bis(diphosphate)[c]	2.7.6.5	XNR_1071 or XNR_5340	0	1000	Purine metabolism	Included by getModelFromHomology
	GDPTPDP	guanosine 3'-diphosphate 5'-triphosphate 3'-diphosphatase	Guanosine 3'-diphosphate 5'-triphosphate[c] + H2O[c] => GTP[c] + Diphosphate[c]	3.1.7.2	XNR_1071 or XNR_5340	0	1000	Purine metabolism	Included by getModelFromHomology
	GEOSMS	geosmin synthase	(8S,9S,10S)-8,10-dimethyl-1-octalin[c] + H2O[c] => Geosmin[c]	4.1.99.16	XNR_1297	0	1000	Geosmin synthase	Included by getModelFromHomology
	GERDH	geraniol dehydrogenase;geraniol dehydrogenase (NAD+)	geraniol[c] + Nicotinamide adenine dinucleotide[c] <=> geranial[c] + H+[c] + Nicotinamide adenine dinucleotide - reduced[c]	1.1.1.347	XNR_5829	-1000	1000	Geranial biosynthesis	Included by getModelFromHomology
	GF4GL_0	L-glutamate:coenzyme F420-0 ligase (GDP-forming)	Coenzyme F420-0[c] + L-Glutamate[c] + GTP[c] <=> Coenzyme F420-1[c] + GDP[c] + Phosphate[c]	6.3.2.31	XNR_1924	-1000	1000		Included by getModelFromHomology
	GF4GL_1	L-glutamate:coenzyme F420-1 ligase (GDP-forming)	Coenzyme F420-1[c] + L-Glutamate[c] + GTP[c] <=> Coenzyme F420[c] + GDP[c] + Phosphate[c]	6.3.2.34	XNR_1924	-1000	1000		Included by getModelFromHomology
	GF6PTA	glutamine-fructose-6-phosphate transaminase	D-Fructose 6-phosphate[c] + L-Glutamine[c] => D-Glucosamine 6-phosphate[c] + L-Glutamate[c]	2.6.1.16	XNR_3766 or XNR_4184	0	1000	Alanine, aspartate and glutamate metabolism	Included by getModelFromHomology
	GGGABADH	gamma-glutamyl-gamma-aminobutyraldehyde dehydrogenase	4-(gamma-L-glutamylamino)butanal[c] + H2O[c] + Nicotinamide adenine dinucleotide[c] => 4-(gamma-L-glutamylamino)butanoate[c] + 2 H+[c] + Nicotinamide adenine dinucleotide - reduced[c]	1.2.1.ae	XNR_0363 or XNR_1178 or XNR_1185 or XNR_3881 or XNR_4007 or XNR_5220	0	1000	Arginine and proline metabolism	Included by getModelFromHomology
	GGHCSH	gamma-glutamyl-hercynylcysteine sulfoxide hydrolase	gamma-L-glutamyl-S-(hercyn-2-yl)-L-cysteineS-oxide[c] + H2O[c] => L-Glutamate[c] + S-(hercyn-2-yl)-L-cysteineS-oxide[c]	3.5.1.118	XNR_5670	0	1000	Ergothioneine biosynthesis	Included by getModelFromHomology
	GGLACOX	L-gulono-gamma-lactone oxidase;gulonolactone (L-) oxidase	L-gulono-1,4-lactone[c] + O2[c] => Hydrogen peroxide[c] + L-xylo-hex-3-ulono-1,4-lactone[c]		XNR_1015	0	1000	Ascorbate and aldarate metabolism	Included by getModelFromHomology
	GGLUPUT	gamma-glutamylputrescine oxidase	gamma-glutamyl-L-putrescine[c] + H2O[c] + O2[c] => 4-(gamma-L-glutamylamino)butanal[c] + Hydrogen peroxide[c] + Ammonium[c]	1.4.3.M3	XNR_1173	0	1000	Arginine and proline metabolism	Included by getModelFromHomology
	GGTT	geranylgeranyltranstransferase	Geranylgeranyl diphosphate[c] + Isopentenyl diphosphate[c] => all-trans-Pentaprenyl diphosphate[c] + Diphosphate[c]	2.5.1.81	XNR_3654	0	1000		Included by getModelFromHomology
	GHMT2r	glycine hydroxymethyltransferase	L-Serine[c] + 5,6,7,8-Tetrahydrofolate[c] <=> Glycine[c] + H2O[c] + 5,10-Methylenetetrahydrofolate[c]	2.1.2.1	XNR_1361	-1000	1000	Glycine, serine and threonine metabolism	Included by getModelFromHomology
	GK1i	guanylate kinase (GMP:ATP, irreversible)	ATP[c] + GMP[c] => ADP[c] + GDP[c]	2.7.4.8	XNR_5372	0	1000	Purine metabolism	Included by getModelFromHomology
	GK2i	guanylate kinase (GMP:dATP, irreversible)	dATP[c] + GMP[c] => dADP[c] + GDP[c]	2.7.4.8	XNR_5372	0	1000	Purine metabolism	Included by getModelFromHomology
	GLBRAN2	1,4-alpha-glucan branching enzyme (glycogen -> bglycogen)	glycogen[c] => branching glycogen[c]	2.4.1.18	XNR_1397	0	1000		Included by getModelFromHomology
	GLCATr	D-glucose O-acetyltransferase	Acetyl-CoA[c] + D-Glucose[c] <=> 6-Acetyl-D-glucose[c] + Coenzyme A[c]	2.3.1.79	XNR_5781	-1000	1000	Alternate Carbon metabolism	Included by getModelFromHomology
	GLCP	glycogen phosphorylase	glycogen[c] + Phosphate[c] => D-Glucose 1-phosphate[c]	2.4.1.1	XNR_1392	0	1000	Glycogen metabolism	Included by getModelFromHomology
	GLCP2	glycogen phosphorylase	branching glycogen[c] + Phosphate[c] => D-Glucose 1-phosphate[c]	2.4.1.1	XNR_1392	0	1000	Glycogen metabolism	Included by getModelFromHomology
	GLDBRAN2	glycogen debranching enzyme (bglycogen -> glycogen)	branching glycogen[c] => glycogen[c]	2.4.1.18	XNR_0731 or XNR_1384	0	1000	Glycogen metabolism	Included by getModelFromHomology
	GLNS	glutamine synthetase	ATP[c] + L-Glutamate[c] + Ammonium[c] => ADP[c] + L-Glutamine[c] + H+[c] + Phosphate[c]	6.3.1.2	XNR_4631 or XNR_4658 or XNR_4684 or XNR_5219	0	1000	Alanine, aspartate and glutamate metabolism	Included by getModelFromHomology
	GLNTRS	Glutaminyl-tRNA synthetase	ATP[c] + L-Glutamine[c] + tRNA(Gln)[c] => AMP[c] + L-Glutaminyl-tRNA(Gln)[c] + Diphosphate[c]	6.1.1.18	XNR_1265	0	1000	tRNA Charging	Included by getModelFromHomology
	GLU5K	glutamate 5-kinase	ATP[c] + L-Glutamate[c] <=> ADP[c] + L-Glutamate 5-phosphate[c]	2.7.2.11	XNR_4350	-1000	1000	Arginine and proline metabolism	Included by getModelFromHomology
	GLUAAT	ATP:[L-glutamate:ammonia ligase (ADP-forming)] adenylyltransferase	ATP[c] + [L-Glutamate:ammonia ligase (ADP-forming)][c] => Adenylyl-[L-glutamate:ammonia ligase (ADP-forming)][c] + Diphosphate[c]	2.7.7.42	XNR_4636	0	1000	Alanine, aspartate and glutamate metabolism	Included by getModelFromHomology
	GLUDC	Glutamate Decarboxylase	L-Glutamate[c] + H+[c] => 4-Aminobutanoate[c] + CO2[c]	4.1.1.15	XNR_0119 or XNR_4602	0	1000	Alanine, aspartate and glutamate metabolism	Included by getModelFromHomology
	GLUDxi	glutamate dehydrogenase (NAD, irreversible)	L-Glutamate[c] + H2O[c] + Nicotinamide adenine dinucleotide[c] <=> 2-Oxoglutarate[c] + H+[c] + Nicotinamide adenine dinucleotide - reduced[c] + Ammonium[c]	1.4.1.2	XNR_1879	-1000	1000	Alanine, aspartate and glutamate metabolism	Included by getModelFromHomology
	GLUDyi	glutamate dehydrogenase (NADP, irreversible)	2-Oxoglutarate[c] + H+[c] + Nicotinamide adenine dinucleotide phosphate - reduced[c] + Ammonium[c] <=> L-Glutamate[c] + H2O[c] + Nicotinamide adenine dinucleotide phosphate[c]	1.4.1.4	XNR_3256	-1000	1000	Alanine, aspartate and glutamate metabolism	Included by getModelFromHomology
	GLUKB	glucokinase-bglc	ATP[c] + beta-D-glucose[c] => ADP[c] + beta-D-glucose-6-phosphate[c] + H+[c]	2.7.1.2	XNR_0083 or XNR_0553 or XNR_2406 or XNR_4754	0	1000		Included by getModelFromHomology
	GLUN	glutaminase	L-Glutamine[c] + H2O[c] => L-Glutamate[c] + Ammonium[c]	3.5.1.2	XNR_3855	0	1000	Alanine, aspartate and glutamate metabolism	Included by getModelFromHomology
	GLUPRT	glutamine phosphoribosyldiphosphate amidotransferase	L-Glutamine[c] + H2O[c] + 5-Phospho-alpha-D-ribose 1-diphosphate[c] => L-Glutamate[c] + Diphosphate[c] + 5-Phospho-beta-D-ribosylamine[c]	2.4.2.14	XNR_2842	0	1000	Purine metabolism	Included by getModelFromHomology
	GLUR	glutamate racemase	D-Glutamate[c] <=> L-Glutamate[c]	5.1.1.3	XNR_0060	-1000	1000	D-Glutamine and D-glutamate metabolism	Included by getModelFromHomology
	GLUSx	glutamate synthase (NADH2)	2-Oxoglutarate[c] + L-Glutamine[c] + H+[c] + Nicotinamide adenine dinucleotide - reduced[c] => 2 L-Glutamate[c] + Nicotinamide adenine dinucleotide[c]	1.4.1.14	(XNR_4854 and XNR_4853) or (XNR_4854 and XNR_4853)	0	1000	Alanine, aspartate and glutamate metabolism	Included by getModelFromHomology
	GLUSy	glutamate synthase (NADPH)	2-Oxoglutarate[c] + L-Glutamine[c] + H+[c] + Nicotinamide adenine dinucleotide phosphate - reduced[c] => 2 L-Glutamate[c] + Nicotinamide adenine dinucleotide phosphate[c]	1.4.1.13	(XNR_4854 and XNR_4853) or (XNR_4854 and XNR_4853)	0	1000	Alanine, aspartate and glutamate metabolism	Included by getModelFromHomology
	GLUTCOADHc	glutaryl-CoA dehydrogenase (citosol)	Flavin adenine dinucleotide oxidized[c] + Glutaryl-CoA[c] + H+[c] <=> Crotonoyl-CoA[c] + CO2[c] + Flavin adenine dinucleotide reduced[c]	1.3.8.6	XNR_0222 or XNR_4571	-1000	1000	Threonine and Lysine metabolism	Included by getModelFromHomology
	GLUTPAT	[L-glutamate:ammonia ligase (ADP-forming)]-O4-(5'-adenylyl)-L-tyrosine:phosphate adenylyltransferase	Adenylyl-[L-glutamate:ammonia ligase (ADP-forming)][c] + Phosphate[c] => ADP[c] + [L-Glutamate:ammonia ligase (ADP-forming)][c]	2.7.7.89	XNR_4636	0	1000	Alanine, aspartate and glutamate metabolism	Included by getModelFromHomology
	GLUTRR	glutamyl-tRNA reductase	L-Glutamyl-tRNA(Glu)[c] + H+[c] + Nicotinamide adenine dinucleotide phosphate - reduced[c] => L-Glutamate 1-semialdehyde[c] + Nicotinamide adenine dinucleotide phosphate[c] + tRNA (Glu)[c]	1.2.1.70	XNR_3531	0	1000	Porphyrin and chlorophyll metabolism	Included by getModelFromHomology
	GLUTRS	Glutamyl-tRNA synthetase	ATP[c] + L-Glutamate[c] + tRNA (Glu)[c] => AMP[c] + L-Glutamyl-tRNA(Glu)[c] + Diphosphate[c]	6.1.1.17	XNR_1265 or XNR_1336 or XNR_1337	0	1000	tRNA Charging	Included by getModelFromHomology
	GLXCL	glyoxalate carboligase	2 Glyoxylate[c] + H+[c] <=> 2-Hydroxy-3-oxopropanoate[c] + CO2[c]	4.1.1.47	XNR_0641	-1000	1000	Glyoxylate and dicarboxylate metabolism	Included by getModelFromHomology
	GLYALDDr	D-Glyceraldehyde dehydrogenase	D-Glyceraldehyde[c] + H2O[c] + Nicotinamide adenine dinucleotide[c] => (R)-Glycerate[c] + 2 H+[c] + Nicotinamide adenine dinucleotide - reduced[c]	1.2.1.3	XNR_1166 or XNR_1178 or XNR_3418 or XNR_3881 or XNR_4007 or XNR_5220	0	1000	Glycerolipid metabolism	Included by getModelFromHomology
	GLYAT	glycine C-acetyltransferase	L-2-Amino-3-oxobutanoate[c] + Coenzyme A[c] => Acetyl-CoA[c] + Glycine[c]	2.3.1.29	XNR_0019 or XNR_5920	0	1000	Glycine, serine and threonine metabolism	Included by getModelFromHomology
	GLYCDx	Glycerol dehydrogenase	Glycerol[c] + Nicotinamide adenine dinucleotide[c] <=> Dihydroxyacetone[c] + H+[c] + Nicotinamide adenine dinucleotide - reduced[c]	1.1.1.6	XNR_0277	-1000	1000	Glycerolipid metabolism	Included by getModelFromHomology
	GLYCK	glycerate kinase	ATP[c] + (R)-Glycerate[c] => 3-Phospho-D-glycerate[c] + ADP[c] + H+[c]		XNR_0463 or XNR_4735	0	1000	Glyoxylate and dicarboxylate metabolism	Included by getModelFromHomology
	GLYCK2	glycerate kinase	ATP[c] + (R)-Glycerate[c] => D-Glycerate 2-phosphate[c] + ADP[c] + H+[c]	2.7.1.165	XNR_0463 or XNR_4735	0	1000	Glyoxylate and dicarboxylate metabolism	Included by getModelFromHomology
	GLYCL	Glycine Cleavage System	Glycine[c] + Nicotinamide adenine dinucleotide[c] + 5,6,7,8-Tetrahydrofolate[c] <=> CO2[c] + 5,10-Methylenetetrahydrofolate[c] + Nicotinamide adenine dinucleotide - reduced[c] + Ammonium[c]	1.4.4.2 or 1.8.1.4 or 2.1.2.10	(XNR_1360 and XNR_5466 and XNR_1359 and XNR_5676) or (XNR_1360 and XNR_5466 and XNR_1359 and XNR_0677) or XNR_4702 or (XNR_1360 and XNR_5466 and XNR_1359 and XNR_4014)	-1000	1000	Glyoxylate and dicarboxylate metabolism	Included by getModelFromHomology
	GLYCTD	glycolate dehydrogenase;glyoxylate reductase	Glyoxylate[c] + H+[c] + Nicotinamide adenine dinucleotide - reduced[c] => Glycolate[c] + Nicotinamide adenine dinucleotide[c]	1.1.1.26	XNR_1323	0	1000	Glyoxylate and dicarboxylate metabolism	Included by getModelFromHomology
	GLYCTO1	Glycolate oxidase	Glycolate[c] + O2[c] => Glyoxylate[c] + Hydrogen peroxide[c]	1.1.3.15	XNR_1799	0	1000	Glyoxylate and dicarboxylate metabolism	Included by getModelFromHomology
	GLYCTO2	(S)-2-hydroxy-acid oxidase	Glycolate[c] + Ubiquinone[c] => Glyoxylate[c] + ubiquinol-8[c]	1.1.3.15	XNR_1799	0	1000	Glyoxylate and dicarboxylate metabolism	Included by getModelFromHomology
	GLYCTO3	Glycolate oxidase	Glycolate[c] + Menaquinone 9[c] => Glyoxylate[c] + Menaquinol 9[c]		XNR_1799	0	1000	Glyoxylate and dicarboxylate metabolism	Included by getModelFromHomology
	GLYDHD	Glycine dehydrogenase (decarboxylating)	Glycine[c] + Lipoylprotein[c] => S-Aminomethyldihydrolipoylprotein[c] + CO2[c]	1.4.4.2	XNR_5466	0	1000	Glycine, serine and threonine metabolism	Included by getModelFromHomology
	GLYK	glycerol kinase	ATP[c] + Glycerol[c] => ADP[c] + Glycerol 3-phosphate[c] + H+[c]	2.7.1.30	XNR_5168 or XNR_5754	0	1000	Glycerolipid metabolism	Included by getModelFromHomology
	GLYO1	glycine oxidase/deaminase	Glycine[c] + H2O[c] + O2[c] => Glyoxylate[c] + Hydrogen peroxide[c] + Ammonium[c]	1.4.3.19	XNR_0297	0	1000	Glycine, serine and threonine metabolism	Included by getModelFromHomology
	GLYOX	S-lactoylglutathione hydrolase;hydroxyacylglutathione hydrolase;glyoxalase II (cytoplasmic)	H2O[c] + (R)-S-lactoylglutathione[c] => Reduced glutathione[c] + H+[c] + D-Lactate[c]	3.1.2.6	XNR_5344	0	1000	Pyruvate metabolism	Included by getModelFromHomology
	GLYTRS	Glycyl-tRNA synthetase	ATP[c] + Glycine[c] + tRNA(Gly)[c] => AMP[c] + Glycyl-tRNA(Gly)[c] + Diphosphate[c]	6.1.1.14	XNR_4419	0	1000	tRNA Charging	Included by getModelFromHomology
	GMAND	GDP-mannose 4,6-dehydratase	GDP-D-mannose[c] => GDP-4-dehydro-6-deoxy-D-mannose[c] + H2O[c]	4.2.1.47	XNR_1878 or XNR_2077	0	1000	Amino sugar and nucleotide sugar metabolism	Included by getModelFromHomology
	GMGGDCAP	beta-D-glucoronate-(1,2)-alpha-D-mannosyl-(1,3)-beta-D-glucosyl-(1,4)-alpha-D-glucosyl-diphosphoundecaprenol glucosyltransferase	beta-D-GlcA-(1rarr2)-alpha-D-Man-(1rarr3)-beta-D-Glc-(1rarr4)-alpha-D-Glc-1-diphospho-ditrans,octacis-undecaprenol[c] + UDPglucose[c] => alpha-D-glucosyl-(1,2)-beta-D-glucuronate-(1,2)-alpha-D-mannosyl-(1,3)-beta-D-glucosyl-(1,4)-alpha-D-glucosyl-diphosphoundecaprenol[c] + H+[c] + UDP[c]		XNR_0975 or XNR_4748	0	1000	Alternate Carbon metabolism	Included by getModelFromHomology
	GMPS	Xanthosine-5'-phosphate:ammonia ligase (AMP-forming)	ATP[c] + Ammonium[c] + Xanthosine 5'-phosphate[c] => AMP[c] + GMP[c] + 2 H+[c] + Diphosphate[c]	6.3.5.2	XNR_3821	0	1000	Purine metabolism	Included by getModelFromHomology
	GMPS2	GMP synthase	ATP[c] + L-Glutamine[c] + H2O[c] + Xanthosine 5'-phosphate[c] => AMP[c] + L-Glutamate[c] + GMP[c] + 2 H+[c] + Diphosphate[c]	6.3.5.2	XNR_3821	0	1000	Purine metabolism	Included by getModelFromHomology
	GND	phosphogluconate dehydrogenase (NADP)	6-Phospho-D-gluconate[c] + Nicotinamide adenine dinucleotide phosphate[c] <=> CO2[c] + Nicotinamide adenine dinucleotide phosphate - reduced[c] + D-Ribulose 5-phosphate[c]	1.1.1.44	XNR_3007 or XNR_5637	-1000	1000	pathway	Included by getModelFromHomology
	GND2	phosphogluconate dehydrogenase (NAD)	6-Phospho-D-gluconate[c] + Nicotinamide adenine dinucleotide[c] <=> CO2[c] + Nicotinamide adenine dinucleotide - reduced[c] + D-Ribulose 5-phosphate[c]	1.1.1.343	XNR_3007 or XNR_5637	-1000	1000	pathway	Included by getModelFromHomology
	GNK	gluconokinase	ATP[c] + D-Gluconate[c] => 6-Phospho-D-gluconate[c] + ADP[c] + H+[c]	2.7.1.12	XNR_5146	0	1000	pathway	Included by getModelFromHomology
	GPDDA1	Glycerophosphodiester phosphodiesterase (Glycerophosphocholine)	sn-Glycero-3-phosphocholine[c] + H2O[c] => Choline[c] + Glycerol 3-phosphate[c] + H+[c]	3.1.4.46	XNR_0094 or XNR_1182 or XNR_2908 or XNR_4903 or XNR_5282 or XNR_5425	0	1000		Included by getModelFromHomology
	GPDDA1e	Glycerophosphodiester phosphodiesterase (Glycerophosphocholine)	sn-Glycero-3-phosphocholine[e] + H2O[e] => Choline[e] + Glycerol 3-phosphate[e] + H+[e]	3.1.4.46	XNR_0094 or XNR_1182 or XNR_2908 or XNR_4903 or XNR_5282 or XNR_5425	0	1000	Glycerophospholipid metabolism	Included by getModelFromHomology
	GPDDA2	Glycerophosphodiester phosphodiesterase (Glycerophosphoethanolamine)	sn-Glycero-3-phosphoethanolamine[c] + H2O[c] => Ethanolamine[c] + Glycerol 3-phosphate[c] + H+[c]	3.1.4.46	XNR_0094 or XNR_1182 or XNR_2908 or XNR_4903 or XNR_5282 or XNR_5425	0	1000	Glycerophospholipid metabolism	Included by getModelFromHomology
	GPDDA2e	Glycerophosphodiester phosphodiesterase (Glycerophosphoethanolamine)	sn-Glycero-3-phosphoethanolamine[e] + H2O[e] => Ethanolamine[e] + Glycerol 3-phosphate[e] + H+[e]	3.1.4.46	XNR_0094 or XNR_1182 or XNR_2908 or XNR_4903 or XNR_5282 or XNR_5425	0	1000	Glycerophospholipid metabolism	Included by getModelFromHomology
	GPDDA3	Glycerophosphodiester phosphodiesterase (Glycerophosphoserine)	Glycerophosphoserine[c] + H2O[c] => Glycerol 3-phosphate[c] + H+[c] + L-Serine[c]	3.1.4.46	XNR_0094 or XNR_1182 or XNR_2908 or XNR_5425	0	1000	Glycerophospholipid metabolism	Included by getModelFromHomology
	GPDDA3e	Glycerophosphodiester phosphodiesterase (Glycerophosphoserine)	Glycerophosphoserine[e] + H2O[e] => Glycerol 3-phosphate[e] + H+[e] + L-Serine[e]	3.1.4.46	XNR_4903 or XNR_5282	0	1000	Glycerophospholipid metabolism	Included by getModelFromHomology
	GPDDA4	Glycerophosphodiester phosphodiesterase (Glycerophosphoglycerol)	Glycerophosphoglycerol[c] + H2O[c] => Glycerol 3-phosphate[c] + Glycerol[c] + H+[c]	3.1.4.46	XNR_0094 or XNR_1182 or XNR_2908 or XNR_5425	0	1000	Glycerophospholipid metabolism	Included by getModelFromHomology
	GPDDA4e	Glycerophosphodiester phosphodiesterase (Glycerophosphoglycerol)	Glycerophosphoglycerol[e] + H2O[e] => Glycerol 3-phosphate[e] + Glycerol[e] + H+[e]	3.1.4.46	XNR_4903 or XNR_5282	0	1000	Glycerophospholipid metabolism	Included by getModelFromHomology
	GPDDA5	Glycerophosphodiester phosphodiesterase (Glycerophosphoinositol)	sn-Glycero-3-phospho-1-inositol[c] + H2O[c] => Glycerol 3-phosphate[c] + H+[c] + myo-Inositol[c]	3.1.4.44	XNR_0094 or XNR_1182 or XNR_2908 or XNR_5425	0	1000	Glycerophospholipid metabolism	Included by getModelFromHomology
	GPDDA5e	Glycerophosphodiester phosphodiesterase (Glycerophosphoinositol)	sn-Glycero-3-phospho-1-inositol[e] + H2O[e] => Glycerol 3-phosphate[e] + H+[e] + myo-Inositol[e]	3.1.4.44	XNR_4903 or XNR_5282	0	1000	Glycerophospholipid metabolism	Included by getModelFromHomology
	GRMCRDS	2-trans,6-trans-farnesyl-diphosphate diphosphate-lyase [(-)-Germacrene D-forming]	Farnesyl diphosphate[c] => (-)-Germacrene D[c] + Diphosphate[c]	4.2.3.75	XNR_1297	0	1000	Geosmin synthase	Included by getModelFromHomology
	GRMCROS	2-trans,6-trans-farnesyl-diphosphate diphosphate-lyase [(1E,4S,5E,7R)-germacra-1(10),5-dien-11-ol-forming]	Farnesyl diphosphate[c] + H2O[c] => (1E,4S,5E,7R)-Germacra-1(10),5-dien-11-ol[c] + Diphosphate[c]	4.2.3.22	XNR_1297	0	1000	Geosmin synthase	Included by getModelFromHomology
	GRTT	geranyltranstransferase	Geranyl diphosphate[c] + Isopentenyl diphosphate[c] => Farnesyl diphosphate[c] + Diphosphate[c]	2.5.1.10	XNR_0269 or XNR_1552 or XNR_5683 or XNR_5847	0	1000	Terpenoid backbone biosynthesis	Included by getModelFromHomology
	GSMNSYN	germacradienol geosmin-lyase (acetone forming)	(1E,4S,5E,7R)-Germacra-1(10),5-dien-11-ol[c] + H2O[c] <=> Acetone[c] + Geosmin[c]	4.1.99.16	XNR_1297	-1000	1000	Geosmin synthase	Included by getModelFromHomology
	GTHPi	glutathione peridoxase	2 Reduced glutathione[c] + Hydrogen peroxide[c] => Oxidized glutathione[c] + 2 H2O[c]	1.11.1.9	XNR_0722	0	1000	Glutathione metabolism	Included by getModelFromHomology
	GTHRDH	glutathione hydralase	Reduced glutathione[c] + H2O[c] <=> Cys-Gly[c] + L-Glutamate[c]	3.4.19.13	XNR_0482 or XNR_0492	-1000	1000	Glutathione metabolism	Included by getModelFromHomology
	GTPCI	GTP cyclohydrolase I	GTP[c] + H2O[c] => 2-Amino-4-hydroxy-6-(erythro-1,2,3-trihydroxypropyl)dihydropteridine triphosphate[c] + Formate[c] + H+[c]	3.5.4.16	XNR_3431	0	1000		Included by getModelFromHomology
	GTPCII2	GTP cyclohydrolase II (25drapp)	GTP[c] + 3 H2O[c] => 2,5-Diamino-6-(ribosylamino)-4-(3H)-pyrimidinone 5'-phosphate[c] + Formate[c] + 2 H+[c] + Diphosphate[c]	3.5.4.25	XNR_5408	0	1000		Included by getModelFromHomology
	GTPCIII2	GTP cyclohydrolase III (2a5farapp)	GTP[c] + 2 H2O[c] => 2-Amino-5-formylamino-6-(5-phospho-D-ribosylamino)pyrimidin-4(3H)-one[c] + H+[c] + Diphosphate[c]		XNR_5408	0	1000		Included by getModelFromHomology
	GTPDPDP	guanosine-5'-triphosphate,3'-diphosphate diphosphatase	Guanosine 3'-diphosphate 5'-triphosphate[c] + H2O[c] => H+[c] + Phosphate[c] + Guanosine 3',5'-bis(diphosphate)[c]	3.6.1.11 or 3.6.1.40	XNR_2002 or XNR_3500	0	1000	Purine metabolism	Included by getModelFromHomology
	GTPDPK	GTP diphosphokinase	ATP[c] + GTP[c] => AMP[c] + Guanosine 3'-diphosphate 5'-triphosphate[c] + H+[c]	2.7.6.5	XNR_1071 or XNR_5340	0	1000	Purine metabolism	Included by getModelFromHomology
	GUACYC	guanylate cyclase	GTP[c] => 3',5'-Cyclic GMP[c] + Diphosphate[c]	4.6.1.1	XNR_2598 or XNR_4026	0	1000	Purine metabolism	Included by getModelFromHomology
	GUAPRT	guanine phosphoribosyltransferase	Guanine[c] + 5-Phospho-alpha-D-ribose 1-diphosphate[c] <=> GMP[c] + Diphosphate[c]	2.4.2.7 or 2.4.2.8	XNR_3429 or XNR_5339	-1000	1000	Purine metabolism	Included by getModelFromHomology
	GUDBUTNAH	guanidinobutyrase;guanidinobutyrate amidinohydrolase	4-guanidinobutanoate[c] + H2O[c] => 4-Aminobutanoate[c] + Urea[c]	3.5.3.7	XNR_4224	0	1000	Arginine and proline metabolism	Included by getModelFromHomology
	GUL14LACDH	L-gulono-1,4-lactone dehydrogenase	2 Ferricytochrome c[c] + L-gulono-1,4-lactone[c] => L-ascorbate[c] + 2 Ferrocytochrome c[c] + 3 H+[c]	1.3.2	XNR_1015	0	1000	Alternate Carbon metabolism	Included by getModelFromHomology
	GUL5DH	L-gulonate 5-dehydrogenase	L-gulonate[c] + Nicotinamide adenine dinucleotide[c] => FRUCTURONATE[c] + H+[c] + Nicotinamide adenine dinucleotide - reduced[c]	1.1.1.380	XNR_0972	0	1000	Alternate Carbon metabolism	Included by getModelFromHomology
	HACD1	3-hydroxyacyl-CoA dehydrogenase (acetoacetyl-CoA)	Acetoacetyl-CoA[c] + H+[c] + Nicotinamide adenine dinucleotide - reduced[c] <=> (S)-3-Hydroxybutanoyl-CoA[c] + Nicotinamide adenine dinucleotide[c]	1.1.1.35	XNR_0300 or XNR_0454 or XNR_1452 or XNR_5241	-1000	1000	Fatty acid biosynthesis	Included by getModelFromHomology
	HACD2	3-hydroxyacyl-CoA dehydrogenase (3-oxohexanoyl-CoA)	3-Oxohexanoyl-CoA[c] + H+[c] + Nicotinamide adenine dinucleotide - reduced[c] <=> (S)-3-Hydroxyhexanoyl-CoA[c] + Nicotinamide adenine dinucleotide[c]	1.1.1.35	XNR_0300 or XNR_0454 or XNR_1452 or XNR_5241	-1000	1000	Fatty acid biosynthesis	Included by getModelFromHomology
	HACD3	3-hydroxyacyl-CoA dehydrogenase (3-oxooctanoyl-CoA)	3-Oxooctanoyl-CoA[c] + H+[c] + Nicotinamide adenine dinucleotide - reduced[c] <=> (S)-3-Hydroxyoctanoyl-CoA[c] + Nicotinamide adenine dinucleotide[c]	1.1.1.35	XNR_0300 or XNR_0454 or XNR_1452 or XNR_5241	-1000	1000	Fatty acid biosynthesis	Included by getModelFromHomology
	HACD4	3-hydroxyacyl-CoA dehydrogenase (3-oxodecanoyl-CoA)	3-Oxodecanoyl-CoA[c] + H+[c] + Nicotinamide adenine dinucleotide - reduced[c] <=> (S)-3-Hydroxydecanoyl-CoA[c] + Nicotinamide adenine dinucleotide[c]	1.1.1.35	XNR_0300 or XNR_0454 or XNR_1452 or XNR_5241	-1000	1000	Fatty acid biosynthesis	Included by getModelFromHomology
	HACD5	3-hydroxyacyl-CoA dehydrogenase (3-oxododecanoyl-CoA)	3-Oxododecanoyl-CoA[c] + H+[c] + Nicotinamide adenine dinucleotide - reduced[c] <=> (S)-3-Hydroxydodecanoyl-CoA[c] + Nicotinamide adenine dinucleotide[c]	1.1.1.35	XNR_0300 or XNR_0454 or XNR_1452 or XNR_5241	-1000	1000	Fatty acid biosynthesis	Included by getModelFromHomology
	HACD6	3-hydroxyacyl-CoA dehydrogenase (3-oxotetradecanoyl-CoA)	3-Oxotetradecanoyl-CoA[c] + H+[c] + Nicotinamide adenine dinucleotide - reduced[c] <=> (S)-3-Hydroxytetradecanoyl-CoA[c] + Nicotinamide adenine dinucleotide[c]	1.1.1.35	XNR_0300 or XNR_0454 or XNR_1452 or XNR_5241	-1000	1000	Fatty acid biosynthesis	Included by getModelFromHomology
	HACD7	3-hydroxyacyl-CoA dehydrogenase (3-oxohexadecanoyl-CoA)	3-Oxohexadecanoyl-CoA[c] + H+[c] + Nicotinamide adenine dinucleotide - reduced[c] <=> (S)-3-Hydroxyhexadecanoyl-CoA[c] + Nicotinamide adenine dinucleotide[c]	1.1.1.35	XNR_0300 or XNR_0454 or XNR_1452 or XNR_5241	-1000	1000	Fatty acid biosynthesis	Included by getModelFromHomology
	HACD8	3-hydroxyacyl-CoA dehydrogenase (3-oxooctadecanoyl-CoA)	3-Oxooctadecanoyl-CoA[c] + H+[c] + Nicotinamide adenine dinucleotide - reduced[c] <=> (S)-3-Hydroxyoctadecanoyl-CoA[c] + Nicotinamide adenine dinucleotide[c]	1.1.1.35	XNR_0300 or XNR_0454 or XNR_1452 or XNR_5241	-1000	1000	Fatty acid biosynthesis	Included by getModelFromHomology
	HACD9	3-hydroxyacyl-CoA dehydrogenase (2-Methylacetoacetyl-CoA)	(S)-3-Hydroxy-2-methylbutyryl-CoA[c] + Nicotinamide adenine dinucleotide[c] <=> 2-Methyl-3-acetoacetyl-CoA[c] + H+[c] + Nicotinamide adenine dinucleotide - reduced[c]	1.1.1.35	XNR_0300	-1000	1000	Valine, leucine and isoleucine degradation	Included by getModelFromHomology
	HADPCOADH3	3-hydroxyadipyl-CoA dehydrogenase (NAD+)	(3S)-3-Hydroxyadipyl-CoA[c] + Nicotinamide adenine dinucleotide[c] <=> H+[c] + Nicotinamide adenine dinucleotide - reduced[c] + 3-Oxoadipyl-CoA[c]	1.1.1.35, 1.1.1.157	XNR_0300 or XNR_0454 or XNR_1452 or XNR_5241	-1000	1000	Phenylalanine metabolism	Included by getModelFromHomology
	HBADAS	hydrogenobyrinic acid a,c-diamide synthase (glutamine-hydrolysing)	2 ATP[c] + 2 L-Glutamine[c] + H2O[c] + Hydrogenobyrinate[c] => 2 ADP[c] + 2 L-Glutamate[c] + 2 H+[c] + Hydrogenobyrinate a,c diamide[c] + Diphosphate[c]	6.3.5.9	XNR_4969	0	1000	Porphyrin and chlorophyll metabolism	Included by getModelFromHomology
	HBCOA3E	3-hydroxybutyryl-CoA epimerase	(S)-3-Hydroxybutanoyl-CoA[c] <=> (R)-3-Hydroxybutanoyl-CoA[c]	5.1.2.3	XNR_0300	-1000	1000	Butanoate metabolism	Included by getModelFromHomology
	HBCO_nadp	3-hydroxybutyryl-CoA dehydrogenase	(S)-3-Hydroxybutanoyl-CoA[c] + Nicotinamide adenine dinucleotide phosphate[c] <=> Acetoacetyl-CoA[c] + H+[c] + Nicotinamide adenine dinucleotide phosphate - reduced[c]	1.1.1.157	XNR_0454 or XNR_1452 or XNR_5241	-1000	1000	Butanoate metabolism	Included by getModelFromHomology
	HBZOPT	4-hydroxybenzoate octaprenyltransferase	4-hydroxybenzoate[c] + all-trans-Octaprenyl diphosphate[c] => 3-octaprenyl-4-hydroxybenzoate[c] + Diphosphate[c]	2.5.1.39	XNR_0387 or XNR_3565	0	1000	Ubiquinone and other terpenoid-quinone biosynthesis	Included by getModelFromHomology
	HCO3E	HCO3 equilibration reaction	CO2[c] + H2O[c] <=> H+[c] + Bicarbonate[c]	4.2.1.1	XNR_2509 or XNR_2719 or XNR_4786	-1000	1000	Nitrogen metabolism	Included by getModelFromHomology
	HCSUCT	hydroxycadaverine acyl transferase;hydroxycadaverine succinyl-transferase	N-hydroxycadaverine[c] + Succinyl-CoA[c] => Coenzyme A[c] + N-hydroxy-N-succinylcadaverine[c]		XNR_4188	0	1000	Desferrioxamine biosynthesis	Included by getModelFromHomology
	HCYSMT	homocysteine S-methyltransferase	S-Adenosyl-L-methionine[c] + L-Homocysteine[c] => S-Adenosyl-L-homocysteine[c] + H+[c] + L-Methionine[c]	2.1.1.10	XNR_0699	0	1000	Cysteine and methionine metabolism	Included by getModelFromHomology
	HDXSQLS	hydroxysqualene synthase	H2O[c] + Presqualene diphosphate[c] => hydroxysqualene[c] + Diphosphate[c]	4.2.3.156	XNR_0272	0	1000	Sesquiterpenoid and triterpenoid biosynthesis	Included by getModelFromHomology
	HEMEAS	Heme A synthase	H2O[c] + Heme O[c] => 4 H+[c] + Heme A[c]		XNR_4933	0	1000	Porphyrin and chlorophyll metabolism	Included by getModelFromHomology
	HEMEOS	Heme O synthase	Farnesyl diphosphate[c] + H2O[c] + Protoheme[c] => Heme O[c] + Diphosphate[c]	2.5.1.141	XNR_4930	0	1000	Porphyrin and chlorophyll metabolism	Included by getModelFromHomology
	HEPTT	trans-hexaprenyltranstransferase	all-trans-Heptaprenyl diphosphate[c] + Isopentenyl diphosphate[c] => all-trans-Octaprenyl diphosphate[c] + Diphosphate[c]	2.5.1.30	XNR_3654	0	1000	Ubiquinone and other terpenoid-quinone biosynthesis	Included by getModelFromHomology
	HERCOX	hercynine oxygenase (gamma-glutamyl-hercynylcysteine sulfoxide-forming)	gamma-L-glutamyl-L-cysteine[c] + hercynine[c] + O2[c] => gamma-L-glutamyl-S-(hercyn-2-yl)-L-cysteineS-oxide[c] + H2O[c]	1.14.99.50	XNR_5671	0	1000	Ergothioneine biosynthesis	Included by getModelFromHomology
	HEX1	glucokinase (D-glucose:ATP)	ATP[c] + D-Glucose[c] => ADP[c] + D-Glucose 6-phosphate[c] + H+[c]	2.7.1.2	XNR_0553 or XNR_4754 or XNR_0553 or XNR_4754 or XNR_0083 or (XNR_3293 and XNR_4146) or XNR_2406	0	1000	Starch and sucrose metabolism	Included by getModelFromHomology
	HEX7	hexokinase (D-fructose:ATP)	ATP[c] + D-Fructose[c] => ADP[c] + D-Fructose 6-phosphate[c] + H+[c]	2.7.1.4	XNR_0625	0	1000	Starch and sucrose metabolism	Included by getModelFromHomology
	HEXHYD	4-hydroxy-2-keto-5-methyl-6-oxo-3-hexenoate hydrolase	4-hydroxy-2-keto-5-methyl-6-oxo-3-hexenoate[c] + H2O[c] => CPD-12179[c] + Pyruvate[c]	3.7.1	XNR_1266	0	1000	Toluene degradation	Included by getModelFromHomology
	HEXTT	trans-hexaprenyltranstransferase	all-trans-Hexaprenyl diphosphate[c] + Isopentenyl diphosphate[c] => all-trans-Heptaprenyl diphosphate[c] + Diphosphate[c]	2.5.1.-	XNR_3654	0	1000	Ubiquinone and other terpenoid-quinone biosynthesis	Included by getModelFromHomology
	HGNTOR	Homogentisate:oxygen 1,2-oxidoreductase (decyclizing)	Homogentisate[c] + O2[c] => 4-Maleylacetoacetate[c] + H+[c]	1.13.11.5	XNR_5112	0	1000	Tyrosine metabolism	Included by getModelFromHomology
	HISNH4L	histidase	L-Histidine[c] <=> Ammonium[c] + Urocanate[c]	4.3.1.3	XNR_4029	-1000	1000	Histidine metabolism	Included by getModelFromHomology
	HISTD	histidinol dehydrogenase	H2O[c] + L-Histidinol[c] + 2 Nicotinamide adenine dinucleotide[c] <=> 3 H+[c] + L-Histidine[c] + 2 Nicotinamide adenine dinucleotide - reduced[c]	1.1.1.23	XNR_4824	-1000	1000	Histidine metabolism	Included by getModelFromHomology
	HISTDa	L-histidinal:NAD+ oxidoreductase	H2O[c] + L-Histidinal[c] + Nicotinamide adenine dinucleotide[c] <=> 2 H+[c] + L-Histidine[c] + Nicotinamide adenine dinucleotide - reduced[c]	1.1.1.23	XNR_4824	-1000	1000	Histidine metabolism	Included by getModelFromHomology
	HISTDb	L-Histidinol:NAD+ oxidoreductase	L-Histidinol[c] + Nicotinamide adenine dinucleotide[c] <=> H+[c] + L-Histidinal[c] + Nicotinamide adenine dinucleotide - reduced[c]	1.1.1.23	XNR_4824	-1000	1000	Histidine metabolism	Included by getModelFromHomology
	HISTP	histidinol-phosphatase	H2O[c] + L-Histidinol phosphate[c] => L-Histidinol[c] + Phosphate[c]	3.1.3.15	XNR_1592	0	1000	Histidine metabolism	Included by getModelFromHomology
	HISTRS	Histidyl-tRNA synthetase	ATP[c] + L-Histidine[c] + tRNA(His)[c] => AMP[c] + L-Histidyl-tRNA(His)[c] + Diphosphate[c]	6.1.1.21	XNR_5345	0	1000	tRNA Charging	Included by getModelFromHomology
	HKYNH	3-Hydroxy-L-kynurenine hydrolase	H2O[c] + 3-Hydroxy-L-kynurenine[c] => 3-Hydroxyanthranilate[c] + L-Alanine[c]	3.7.1.3	XNR_3201	0	1000	Tryptophan metabolism	Included by getModelFromHomology
	HMBS	hydroxymethylbilane synthase	H2O[c] + 4 Porphobilinogen[c] => Hydroxymethylbilane[c] + 4 Ammonium[c]	2.5.1.61	XNR_3532	0	1000	Porphyrin and chlorophyll metabolism	Included by getModelFromHomology
	HMGL	hydroxymethylglutaryl-CoA lyase	Hydroxymethylglutaryl-CoA[c] => Acetoacetate[c] + Acetyl-CoA[c]	4.1.3.4	XNR_4210	0	1000	Valine, leucine and isoleucine degradation	Included by getModelFromHomology
	HMPK1	hydroxymethylpyrimidine kinase (ATP)	4-Amino-5-hydroxymethyl-2-methylpyrimidine[c] + ATP[c] => 4-Amino-2-methyl-5-phosphomethylpyrimidine[c] + ADP[c] + H+[c]	2.7.1.49	XNR_1243	0	1000	Thiamine metabolism	Included by getModelFromHomology
	HMPK2	hydroxymethylpyrimidine kinase (CTP)	4-Amino-5-hydroxymethyl-2-methylpyrimidine[c] + CTP[c] => 4-Amino-2-methyl-5-phosphomethylpyrimidine[c] + CDP[c] + H+[c]	2.7.1.49	XNR_1243	0	1000	Thiamine metabolism	Included by getModelFromHomology
	HMPK3	hydroxymethylpyrimidine kinase (UTP)	4-Amino-5-hydroxymethyl-2-methylpyrimidine[c] + UTP[c] => 4-Amino-2-methyl-5-phosphomethylpyrimidine[c] + H+[c] + UDP[c]	2.7.1.49	XNR_1243	0	1000	Thiamine metabolism	Included by getModelFromHomology
	HMPK4	hydroxymethylpyrimidine kinase (GTP)	4-Amino-5-hydroxymethyl-2-methylpyrimidine[c] + GTP[c] => 4-Amino-2-methyl-5-phosphomethylpyrimidine[c] + GDP[c] + H+[c]	2.7.1.49	XNR_1243	0	1000	Thiamine metabolism	Included by getModelFromHomology
	HMSD	2-hydroxymuconate 6-semialdehyde dehydrogenase;2-hydroxymuconate-6-semialdehyde dehydrogenase;2-hydroxymuconate semialdehyde dehydrogenase	(2Z,4E)-2-hydroxy-6-oxohexa-2,4-dienoate[c] + H2O[c] + Nicotinamide adenine dinucleotide[c] => (2Z,4E)-2-hydroxyhexa-2,4-dienedioate[c] + 2 H+[c] + Nicotinamide adenine dinucleotide - reduced[c]	1.2.1.85	XNR_0363 or XNR_1178 or XNR_1185 or XNR_3881 or XNR_4007 or XNR_5220	0	1000	Benzoate degradation	Included by getModelFromHomology
	HOPNTAL3	cyclase	4-hydroxy-2-ketovalerate[c] <=> Acetaldehyde[c] + Pyruvate[c]	4.1.3.39	XNR_4831	-1000	1000	Benzoate degradation	Included by getModelFromHomology
	HOXPR2	2-hydroxy-3-oxopropionate reductase	2-Hydroxy-3-oxopropanoate[c] + H+[c] + Nicotinamide adenine dinucleotide phosphate - reduced[c] => (R)-Glycerate[c] + Nicotinamide adenine dinucleotide phosphate[c]	1.1.1.60	XNR_0639	0	1000	Glyoxylate and dicarboxylate metabolism	Included by getModelFromHomology
	HPHL	enoyl-CoA hydratase	H2O[c] + Acryloyl-CoA[c] <=> 3-Hydroxypropanoyl coenzymeA[c]	4.2.1.17	XNR_0300 or XNR_2271 or XNR_4027	-1000	1000	Propanoate metabolism	Included by getModelFromHomology
	HPPK2	6-hydroxymethyl-dihydropterin pyrophosphokinase	6-hydroxymethyl dihydropterin[c] + ATP[c] => 6-hydroxymethyl-dihydropterin pyrophosphate[c] + AMP[c] + H+[c]	2.7.6.3	XNR_3433	0	1000	Folate biosynthesis	Included by getModelFromHomology
	HPROb	L-hydroxyproline reductase (NADP)	L-1-Pyrroline-3-hydroxy-5-carboxylate[c] + 2 H+[c] + Nicotinamide adenine dinucleotide phosphate - reduced[c] => trans-4-Hydroxy-L-proline[c] + Nicotinamide adenine dinucleotide phosphate[c]	1.5.1.2	XNR_3512	0	1000	Arginine and proline metabolism	Included by getModelFromHomology
	HPYRI	hydroxypyruvate isomerase	Hydroxypyruvate[c] <=> 2-Hydroxy-3-oxopropanoate[c]	5.3.1.22	XNR_0638	-1000	1000	Glyoxylate and dicarboxylate metabolism	Included by getModelFromHomology
	HPYRRx	hydroxypyruvate reductase;hydroxypyruvate reductase Me (NADH)	H+[c] + Hydroxypyruvate[c] + Nicotinamide adenine dinucleotide - reduced[c] => (R)-Glycerate[c] + Nicotinamide adenine dinucleotide[c]	1.1.1.81	XNR_2654	0	1000	Glyoxylate and dicarboxylate metabolism	Included by getModelFromHomology
	HPYRRy	hydroxypyruvate reductase;hydroxypyruvate reductase Me (NADPH)	H+[c] + Hydroxypyruvate[c] + Nicotinamide adenine dinucleotide phosphate - reduced[c] => (R)-Glycerate[c] + Nicotinamide adenine dinucleotide phosphate[c]	1.1.1.81	XNR_2654	0	1000	Glyoxylate and dicarboxylate metabolism	Included by getModelFromHomology
	HSDxi	L-Homoserine:NAD+ oxidoreductase	L-Homoserine[c] + Nicotinamide adenine dinucleotide[c] <=> L-Aspartate 4-semialdehyde[c] + H+[c] + Nicotinamide adenine dinucleotide - reduced[c]	1.1.1.3	XNR_1479	-1000	1000	Glycine, serine and threonine metabolism	Included by getModelFromHomology
	HSDy	homoserine dehydrogenase (NADPH)	L-Homoserine[c] + Nicotinamide adenine dinucleotide phosphate[c] <=> L-Aspartate 4-semialdehyde[c] + H+[c] + Nicotinamide adenine dinucleotide phosphate - reduced[c]	1.1.1.3	XNR_1479	-1000	1000	Glycine, serine and threonine metabolism	Included by getModelFromHomology
	HSK	homoserine kinase	ATP[c] + L-Homoserine[c] => ADP[c] + H+[c] + O-Phospho-L-homoserine[c]	2.7.1.39	XNR_1477	0	1000	Glycine, serine and threonine metabolism	Included by getModelFromHomology
	HSTPT	histidinol-phosphate transaminase	L-Glutamate[c] + 3-(Imidazol-4-yl)-2-oxopropyl phosphate[c] <=> 2-Oxoglutarate[c] + L-Histidinol phosphate[c]	2.6.1.9	XNR_2937 or XNR_4825 or XNR_4967	-1000	1000	Histidine metabolism	Included by getModelFromHomology
	HURH	5-hydroxyisourate amidohydrolase	5-Hydroxyisourate[c] + H2O[c] => H+[c] + 5-Hydroxy-2-oxo-4-ureido-2,5-dihydro-1H-imidazole-5-carboxylate[c]		XNR_0634	0	1000	Purine metabolism	Included by getModelFromHomology
	HXAND	hypoxanthine dehydrogenase	H2O[c] + Hypoxanthine[c] + Nicotinamide adenine dinucleotide[c] <=> H+[c] + Nicotinamide adenine dinucleotide - reduced[c] + Xanthine[c]	1.17.1.4	(XNR_0571 and XNR_0570 and XNR_0569) or (XNR_0569 and XNR_0570 and XNR_0571)	-1000	1000	Purine metabolism	Included by getModelFromHomology
	HXPRT	hypoxanthine phosphoribosyltransferase (Hypoxanthine)	Hypoxanthine[c] + 5-Phospho-alpha-D-ribose 1-diphosphate[c] <=> IMP[c] + Diphosphate[c]	2.4.2.8	XNR_3429	-1000	1000	Purine metabolism	Included by getModelFromHomology
	I3PYRMO	indole-3-pyruvate monooxygenase	H+[c] + (indol-3-yl)pyruvate[c] + Nicotinamide adenine dinucleotide phosphate - reduced[c] + O2[c] => CO2[c] + H2O[c] + indole-3-acetate[c] + Nicotinamide adenine dinucleotide phosphate[c]	1.14.13.168	XNR_2241	0	1000	Tryptophan metabolism	Included by getModelFromHomology
	IACGAMS2	1L-myo-inositol 2-Acetamido-2-deoxy-D-glucopyranoside synthesis (UDP-GlcNAc)	H2O[c] + 1L-myo-Inositol 1-phosphate[c] + UDP-N-acetyl-D-glucosamine[c] => H+[c] + 1-O-[2-(Acetylamino)-2-deoxy-alpha-D-glucopyranosyl]-D-myo-Inositol[c] + Phosphate[c] + UDP[c]		XNR_3380	0	1000	Mycothiol biosynthesis	Included by getModelFromHomology
	IBCOAQ9R	Butyryl-CoA dehydrogenase	Isobutyryl-CoA[c] + Menaquinone 9[c] => 2-Methylprop-2-enoyl-CoA[c] + Menaquinol 9[c]	1.3.99.3	XNR_0302 or XNR_4214 or XNR_5133	0	1000	Valine, leucine and isoleucine metabolism	Included by getModelFromHomology
	IBCOATA	Isobutiryl-CoA-ACP transacylase	acyl carrier protein[c] + Isobutyryl-CoA[c] <=> Coenzyme A[c] + Isobutyryl-ACP (iso-C4:0ACP)[c]	2.3.1.180	XNR_0396 or XNR_4511	-1000	1000	Fatty acid biosynthesis	Included by getModelFromHomology
	IBTMr	isobutyryl-CoA mutase (irreversible)	Isobutyryl-CoA[c] <=> Butanoyl-CoA[c]	5.4.99.13	XNR_1417 or (XNR_4665 and XNR_3858) or XNR_1417 or (XNR_4665 and XNR_3858)	-1000	1000	Valine, leucine and isoleucine metabolism	Included by getModelFromHomology
	ICDHyr	isocitrate dehydrogenase (NADP)	Isocitrate[c] + Nicotinamide adenine dinucleotide phosphate[c] <=> 2-Oxoglutarate[c] + CO2[c] + Nicotinamide adenine dinucleotide phosphate - reduced[c]	1.1.1.42	XNR_5251	-1000	1000	Citric Acid Cycle	Included by getModelFromHomology
	ICL	Isocitrate lyase	Isocitrate[c] <=> Glyoxylate[c] + Succinate[c]	4.1.3.1	XNR_3159	-1000	1000	Citric Acid Cycle	Included by getModelFromHomology
	ICYSDS	ISC/NIF Cysteine desulfuration	L-Cysteine[c] + [Enzyme]-cysteine[c] => L-Alanine[c] + [Enzyme]-S-sulfanylcysteine[c]	2.8.1.7	XNR_1347 or XNR_4723 or XNR_4941	0	1000	Thiamine metabolism	Included by getModelFromHomology
	IDPS2	isopentenyl-diphosphate:ferredoxin oxidoreductase	2 Reduced ferredoxin[c] + 1-hydroxy-2-methyl-2-(E)-butenyl 4-diphosphate[c] + 2 H+[c] => 2 Oxidized ferredoxin[c] + H2O[c] + Isopentenyl diphosphate[c]	1.17.7.4	XNR_4145	0	1000	Terpenoid backbone biosynthesis	Included by getModelFromHomology
	IG3PS	Imidazole-glycerol-3-phosphate synthase	L-Glutamine[c] + 5-[(5-phospho-1-deoxyribulos-1-ylamino)methylideneamino]-1-(5-phosphoribosyl)imidazole-4-carboxamide[c] => 5-Amino-1-(5-Phospho-D-ribosyl)imidazole-4-carboxamide[c] + D-erythro-1-(Imidazol-4-yl)glycerol 3-phosphate[c] + L-Glutamate[c] + H+[c]		XNR_4831 and XNR_4828	0	1000	Histidine metabolism	Included by getModelFromHomology
	IGAMD	1L-myo-inositol 2-Acetamido-2-deoxy-D-glucopyranoside deacetylase	H2O[c] + 1-O-[2-(Acetylamino)-2-deoxy-alpha-D-glucopyranosyl]-D-myo-Inositol[c] <=> Acetate[c] + 1-O-(2-Amino-2-deoxy-alpha-D-glucopyranosyl)-1D-myo-inositol[c]	3.5.1.103	XNR_1686 or XNR_4046	-1000	1000	Mycothiol biosynthesis	Included by getModelFromHomology
	IGPDH	imidazoleglycerol-phosphate dehydratase	D-erythro-1-(Imidazol-4-yl)glycerol 3-phosphate[c] => H2O[c] + 3-(Imidazol-4-yl)-2-oxopropyl phosphate[c]	4.2.1.19	XNR_4826	0	1000	Histidine metabolism	Included by getModelFromHomology
	IGPS	indole-3-glycerol-phosphate synthase	1-(2-Carboxyphenylamino)-1-deoxy-D-ribulose 5-phosphate[c] + H+[c] => C'-(3-Indolyl)-glycerol 3-phosphate[c] + CO2[c] + H2O[c]	4.1.1.48	XNR_4840	0	1000	Phenylalanine, tyrosine and tryptophan biosynthesis	Included by getModelFromHomology
	ILEDHr	isoleucine dehydrogenase (NAD, irreversible)	H2O[c] + L-Isoleucine[c] + Nicotinamide adenine dinucleotide[c] <=> (S)-3-Methyl-2-oxopentanoate[c] + H+[c] + Nicotinamide adenine dinucleotide - reduced[c] + Ammonium[c]	1.4.1.9	XNR_2839	-1000	1000	Valine, leucine and isoleucine biosynthesis	Included by getModelFromHomology
	ILETA	isoleucine transaminase	(S)-3-Methyl-2-oxopentanoate[c] + L-Glutamate[c] <=> 2-Oxoglutarate[c] + L-Isoleucine[c]	2.6.1.42	XNR_1304 or XNR_5309	-1000	1000	Valine, leucine and isoleucine biosynthesis	Included by getModelFromHomology
	ILETRS	Isoleucyl-tRNA synthetase	ATP[c] + L-Isoleucine[c] + tRNA(Ile)[c] => AMP[c] + L-Isoleucyl-tRNA(Ile)[c] + Diphosphate[c]	6.1.1.5	XNR_4803	0	1000	tRNA Charging	Included by getModelFromHomology
	IMPC	IMP cyclohydrolase	H2O[c] + IMP[c] <=> 5-Formamido-1-(5-phospho-D-ribosyl)imidazole-4-carboxamide[c]	3.5.4.10	XNR_3870	-1000	1000	Purine metabolism	Included by getModelFromHomology
	IMPD	IMP dehydrogenase	H2O[c] + IMP[c] + Nicotinamide adenine dinucleotide[c] <=> H+[c] + Nicotinamide adenine dinucleotide - reduced[c] + Xanthosine 5'-phosphate[c]	1.1.1.205	(XNR_3806 and XNR_3807) or XNR_5393	-1000	1000	Purine metabolism	Included by getModelFromHomology
	INS2D	inositol 2-dehydrogenase	myo-Inositol[c] + Nicotinamide adenine dinucleotide[c] <=> 2-Inosose[c] + H+[c] + Nicotinamide adenine dinucleotide - reduced[c]	1.1.1.18	XNR_0558	-1000	1000	Inositol phosphate metabolism	Included by getModelFromHomology
	INSDH	inosose 2,3-dehydratase	2-Inosose[c] <=> H2O[c] + 3,5/4-trihydroxycyclohexa-1,2-dione[c]	4.2.1.44	XNR_4236	-1000	1000	Inositol phosphate metabolism	Included by getModelFromHomology
	IPDDI	isopentenyl-diphosphate D-isomerase	Isopentenyl diphosphate[c] <=> Dimethylallyl diphosphate[c]	5.3.3.2	XNR_0281	-1000	1000	Terpenoid backbone biosynthesis	Included by getModelFromHomology
	IPDPS	1-hydroxy-2-methyl-2-(E)-butenyl 4-diphosphate reductase (ipdp)	1-hydroxy-2-methyl-2-(E)-butenyl 4-diphosphate[c] + H+[c] + Nicotinamide adenine dinucleotide - reduced[c] => H2O[c] + Isopentenyl diphosphate[c] + Nicotinamide adenine dinucleotide[c]	1.17.1.2	XNR_4145	0	1000		Included by getModelFromHomology
	IPMD	3-isopropylmalate dehydrogenase	3-Carboxy-2-hydroxy-4-methylpentanoate[c] + Nicotinamide adenine dinucleotide[c] <=> 3-Carboxy-4-methyl-2-oxopentanoate[c] + H+[c] + Nicotinamide adenine dinucleotide - reduced[c]	1.1.1.85	XNR_1305	-1000	1000	Valine, leucine and isoleucine biosynthesis	Included by getModelFromHomology
	IPPMIa	3-isopropylmalate dehydratase	3-Carboxy-2-hydroxy-4-methylpentanoate[c] <=> 2-Isopropylmaleate[c] + H2O[c]	4.2.1.33	XNR_1255 and XNR_1254	-1000	1000	Valine, leucine and isoleucine biosynthesis	Included by getModelFromHomology
	IPPMIb	2-isopropylmalate hydratase	2-Isopropylmaleate[c] + H2O[c] <=> 3-Carboxy-3-hydroxy-4-methylpentanoate[c]	4.2.1.33	XNR_1255 and XNR_1254	-1000	1000	Valine, leucine and isoleucine biosynthesis	Included by getModelFromHomology
	IPPS	2-isopropylmalate synthase	3-Methyl-2-oxobutanoate[c] + H2O[c] <=> 3-Carboxy-3-hydroxy-4-methylpentanoate[c] + Coenzyme A[c] + H+[c]	2.3.3.13	XNR_1299 or XNR_4410	-1000	1000	Valine, leucine and isoleucine biosynthesis	Included by getModelFromHomology
	ITPOCL	ITP:oxaloacetate carboxy-lyase (adding ITP; phosphoenolpyruvate-forming)	ITP[c] + Oxaloacetate[c] <=> CO2[c] + IDP[c] + Phosphoenolpyruvate[c]	4.1.1.32	XNR_4062	-1000	1000	Pyruvate metabolism	Included by getModelFromHomology
	IVCOATA	Isovaleryl-CoA-ACP transacylase	acyl carrier protein[c] + Isovaleryl-CoA[c] <=> Coenzyme A[c] + Isovaleryl-ACP (iso-C5:0ACP)[c]	2.3.1.180	XNR_0396 or XNR_4511	-1000	1000	Fatty acid biosynthesis	Included by getModelFromHomology
	IZPN	imidazolonepropionase	4-Imidazolone-5-propanoate[c] + H2O[c] => N-Formimidoyl-L-glutamate[c] + H+[c]	3.5.2.7	XNR_1968	0	1000	Histidine metabolism	Included by getModelFromHomology
	KARA1	2,3-dihydroxy-isovalerate:NADP+ oxidoreductase (isomerizing);(R)-2,3-dihydroxy-3-methylbutanoate isomeroreductase	(R)-2,3-Dihydroxy-3-methylbutanoate[c] + Nicotinamide adenine dinucleotide phosphate[c] <=> (S)-2-Acetolactate[c] + H+[c] + Nicotinamide adenine dinucleotide phosphate - reduced[c]	1.1.1.86	XNR_1319	-1000	1000	Pantothenate and CoA biosynthesis	Included by getModelFromHomology
	KARA1i	acetohydroxy acid isomeroreductase	(S)-2-Acetolactate[c] + H+[c] + Nicotinamide adenine dinucleotide phosphate - reduced[c] <=> (R)-2,3-Dihydroxy-3-methylbutanoate[c] + Nicotinamide adenine dinucleotide phosphate[c]	1.1.1.86	XNR_1319	-1000	1000	Pantothenate and CoA biosynthesis	Included by getModelFromHomology
	KARA2	ketol-acid reductoisomerase (2-Aceto-2-hydroxybutanoate)	(S)-2-Aceto-2-hydroxybutanoate[c] + H+[c] + Nicotinamide adenine dinucleotide phosphate - reduced[c] => (R)-2,3-Dihydroxy-3-methylpentanoate[c] + Nicotinamide adenine dinucleotide phosphate[c]	1.1.1.86	XNR_1319	0	1000	Pantothenate and CoA biosynthesis	Included by getModelFromHomology
	KARI	(S)-2-Aceto-2-hydroxybutanoate:NADP+ oxidoreductase (isomerizing)	(S)-2-Aceto-2-hydroxybutanoate[c] <=> (R)-3-Hydroxy-3-methyl-2-oxopentanoate[c]	5.4.99.3	XNR_1319	-1000	1000	Valine, leucine and isoleucine biosynthesis	Included by getModelFromHomology
	KARI_23dhmb	(R)-2,3-Dihydroxy-3-methylbutanoate:NADP+ oxidoreductase (isomerizing)	(R)-2,3-Dihydroxy-3-methylbutanoate[c] + Nicotinamide adenine dinucleotide phosphate[c] <=> 3-Hydroxy-3-methyl-2-oxobutanoic acid[c] + H+[c] + Nicotinamide adenine dinucleotide phosphate - reduced[c]	1.1.1.86	XNR_1319	-1000	1000	Valine, leucine and isoleucine biosynthesis	Included by getModelFromHomology
	KARI_23dhmp	(R)-2,3-Dihydroxy-3-methylpentanoate:NADP+ oxidoreductase (isomerizing)	(R)-2,3-Dihydroxy-3-methylpentanoate[c] + Nicotinamide adenine dinucleotide phosphate[c] <=> (R)-3-Hydroxy-3-methyl-2-oxopentanoate[c] + H+[c] + Nicotinamide adenine dinucleotide phosphate - reduced[c]	1.1.1.86	XNR_1319	-1000	1000	Valine, leucine and isoleucine biosynthesis	Included by getModelFromHomology
	KARI_3hmoa	(S)-2-Acetolactate methylmutase	(S)-2-Acetolactate[c] <=> 3-Hydroxy-3-methyl-2-oxobutanoic acid[c]	5.4.99.3	XNR_1319	-1000	1000	Valine, leucine and isoleucine biosynthesis	Included by getModelFromHomology
	KAS14	beta-ketoacyl-ACP synthase	Acetyl-ACP[c] + H+[c] + Malonyl-[acyl-carrier protein][c] => acyl carrier protein[c] + Acetoacetyl-ACP[c] + CO2[c]	2.3.1.179	XNR_4509	0	1000	Fatty acid biosynthesis	Included by getModelFromHomology
	KYN	kynureninase	L-Kynurenine[c] + H2O[c] => L-Alanine[c] + Anthranilate[c] + H+[c]	3.7.1.3	XNR_3201	0	1000	Tryptophan metabolism	Included by getModelFromHomology
	LACDHCYT	D-lactate dehydrogenase (cytochrome)	2 Ferricytochrome c[c] + D-Lactate[c] => 2 Ferrocytochrome c[c] + 2 H+[c] + Pyruvate[c]	1.1.2.4	XNR_2283	0	1000	Pyruvate metabolism	Included by getModelFromHomology
	LALDD2	methylglyoxal reductase;methylglyoxal reductase (NADH-dependent)	(R)-lactaldehyde[c] + Nicotinamide adenine dinucleotide[c] <=> H+[c] + methylglyoxal[c] + Nicotinamide adenine dinucleotide - reduced[c]	1.1.1.78	XNR_1728	-1000	1000	Pyruvate metabolism	Included by getModelFromHomology
	LAURAT	lauroyl acyltransferase	Dodecanoyl-[acyl-carrier protein][c] + alpha-Kdo-(2->4)-alpha-Kdo-(2->6)-lipidIVA[c] => acyl carrier protein[c] + alpha-Kdo-(2->4)-alpha-Kdo-(2->6)-(lauroyl)-lipidIVA[c]	2.3.1.241	XNR_5327	0	1000	Lipopolysaccharide biosynthesis	Included by getModelFromHomology
	LCYB	lycopene beta cyclase;gamma-carotene beta-cyclase;gamma-carotene beta- cyclase	gamma-carotene[c] => all-trans-beta-carotene[c]	5.5.1.19	XNR_5692	0	1000	Carotenoid biosynthesis	Included by getModelFromHomology
	LCYG	lycopene beta cyclase;lycopene beta-cyclase;trans lycopene beta- cyclase;trans -lycopene beta-cyclase	all-trans-lycopene[c] => gamma-carotene[c]	5.5.1.19	XNR_5692	0	1000	Carotenoid biosynthesis	Included by getModelFromHomology
	LDH_D	D-lactate dehydrogenase	D-Lactate[c] + Nicotinamide adenine dinucleotide[c] <=> H+[c] + Nicotinamide adenine dinucleotide - reduced[c] + Pyruvate[c]	1.1.1.28	XNR_4761	-1000	1000	Pyruvate metabolism	Included by getModelFromHomology
	LEUTA	leucine transaminase	4-Methyl-2-oxopentanoate[c] + L-Glutamate[c] <=> 2-Oxoglutarate[c] + L-Leucine[c]	2.6.1.42	XNR_1304 or XNR_5309	-1000	1000	Valine, leucine and isoleucine biosynthesis	Included by getModelFromHomology
	LEUTRS	Leucyl-tRNA synthetase	ATP[c] + L-Leucine[c] + tRNA(Leu)[c] => AMP[c] + L-Leucyl-tRNA(Leu)[c] + Diphosphate[c]	6.1.1.4	XNR_4367	0	1000	tRNA Charging	Included by getModelFromHomology
	LFORKYNHYD	L-Formylkynurenine hydrolase	L-Formylkynurenine[c] + H2O[c] => L-Alanine[c] + H+[c] + N-Formylanthranilate[c]	3.7.1.3	XNR_3201	0	1000	Tryptophan metabolism	Included by getModelFromHomology
	LHISTMT	L-histidine Nalpha-methyltransferase	3 S-Adenosyl-L-methionine[c] + L-Histidine[c] => 3 S-Adenosyl-L-homocysteine[c] + 3 H+[c] + hercynine[c]	2.1.1.44	XNR_5669	0	1000	Ergothioneine biosynthesis	Included by getModelFromHomology
	LIPAMPL	Lipoyl-adenylate protein ligase	lipoyl-AMP[c] => AMP[c] + H+[c] + Protein N6-(lipoyl)lysine[c]	6.3.1.20	XNR_0483	0	1000	Lipoic acid metabolism	Included by getModelFromHomology
	LIPATPT	Lipoate-ATP adenylate transferase	ATP[c] + Lipoate[c] => lipoyl-AMP[c] + Diphosphate[c]	6.3.1.20	XNR_0483	0	1000	Lipoic acid metabolism	Included by getModelFromHomology
	LIPOCT	Lipoyl(octanoyl) transferase	H+[c] + Octanoyl-ACP (n-C8:0ACP)[c] => acyl carrier protein[c] + Protein N6-(octanoyl)lysine[c]	2.3.1.181	XNR_4689	0	1000	Lipoic acid metabolism	Included by getModelFromHomology
	LIPOS	Lipoate synthase	[4Fe-4S] iron-sulfur cluster[c] + 2 S-Adenosyl-L-methionine[c] + Nicotinamide adenine dinucleotide[c] + Protein N6-(octanoyl)lysine[c] => [2Fe-2S] iron-sulfur cluster[c] + 2 5'-Deoxyadenosine[c] + 2 Fe2+[c] + Protein N6-(lipoyl)lysine[c] + 2 L-Methionine[c] + Nicotinamide adenine dinucleotide - reduced[c]		XNR_4688	0	1000	Lipoic acid metabolism	Included by getModelFromHomology
	LLEUDr	L-leucine:NAD+ oxidoreductase (deaminating)	H2O[c] + L-Leucine[c] + Nicotinamide adenine dinucleotide[c] <=> 4-Methyl-2-oxopentanoate[c] + H+[c] + Nicotinamide adenine dinucleotide - reduced[c] + Ammonium[c]	1.4.1.9	XNR_2839	-1000	1000	Valine, leucine and isoleucine metabolism	Included by getModelFromHomology
	LPFPLT	(2S)-lactyl-2-diphospho-5'-guanosine:7,8-didemethyl-8-hydroxy-5-deazariboflavin lactylphosphotransferase	7,8-Didemethyl-8-hydroxy-5-deazariboflavin[c] + (2S)-Lactyl-2-diphospho-5'-guanosine[c] <=> Coenzyme F420-0[c] + GMP[c] + 2 H+[c]	2.7.8.28	XNR_1923	-1000	1000	Methane metabolism	Included by getModelFromHomology
	LYS6MO	L-lysine 6-monooxygenase	L-Lysine[c] + Nicotinamide adenine dinucleotide phosphate - reduced[c] + O2[c] => H2O[c] + N6-hydroxy-L-lysine[c] + Nicotinamide adenine dinucleotide phosphate[c]	1.14.13.59	XNR_4189 or XNR_4865	0	1000	Threonine and Lysine metabolism	Included by getModelFromHomology
	LYSDC	lysine decarboxylase	H+[c] + L-Lysine[c] => 1,5-Diaminopentane[c] + CO2[c]	4.1.1.18	XNR_5505	0	1000	Threonine and Lysine metabolism	Included by getModelFromHomology
	LYSTRS	Lysyl-tRNA synthetase	ATP[c] + L-Lysine[c] + tRNA(Lys)[c] => AMP[c] + L-Lysine-tRNA (Lys)[c] + Diphosphate[c]	6.1.1.6	XNR_3540	0	1000	tRNA Charging	Included by getModelFromHomology
	L_LACD4	L-Lactate dehydrogenase (menaquinone)	L-Lactate[c] + Menaquinone 9[c] => Menaquinol 9[c] + Pyruvate[c]	1.1.2.3	XNR_0836 and XNR_0835 and XNR_0834	0	1000	Oxidative phosphorylation	Included by getModelFromHomology
	MACCOAT	acetyl-CoA C-acetyltransferase	2-Methyl-3-acetoacetyl-CoA[c] + Coenzyme A[c] => Acetyl-CoA[c] + Propanoyl-CoA[c]	2.3.1.9 or 2.3.1.16	XNR_0217 or XNR_0301 or XNR_0766 or XNR_1438 or XNR_1987 or XNR_2158 or XNR_3582	0	1000	Valine, leucine and isoleucine metabolism	Included by getModelFromHomology
	MACPD	Malonyl-ACP decarboxylase	H+[c] + Malonyl-[acyl-carrier protein][c] => Acetyl-ACP[c] + CO2[c]	4.1.1.87	XNR_4509	0	1000	Fatty acid biosynthesis	Included by getModelFromHomology
	MALEI	Maleate cis-trans-isomerase	Maleic acid[c] <=> Fumarate[c]	5.2.1.1	XNR_1727	-1000	1000	Nicotinate and nicotinamide metabolism	Included by getModelFromHomology
	MALPYRISO	maleylpyruvate cis-trans isomerase;maleylpyruvate isomerase	3-maleylpyruvate[c] <=> 3-fumarylpyruvate[c]	5.2.1.4	XNR_4911	-1000	1000	Tyrosine metabolism	Included by getModelFromHomology
	MALS	malate synthase	Acetyl-CoA[c] + Glyoxylate[c] + H2O[c] => Coenzyme A[c] + H+[c] + L-Malate[c]	2.3.3.9	XNR_0145 or XNR_0572 or XNR_3160	0	1000	Citric Acid Cycle	Included by getModelFromHomology
	MALT	alpha-glucosidase	H2O[c] + Maltose[c] => 2 D-Glucose[c]	3.2.1.20	XNR_1030 or XNR_4647 or XNR_5447	0	1000	Starch and sucrose metabolism	Included by getModelFromHomology
	MALTATr	maltose O-acetyltransferase	Acetyl-CoA[c] + Maltose[c] <=> Acetyl-maltose[c] + Coenzyme A[c]	2.3.1.79	XNR_5781	-1000	1000	Starch and sucrose metabolism	Included by getModelFromHomology
	MALTHIK	malate thiokinase	ATP[c] + Coenzyme A[c] + L-Malate[c] <=> ADP[c] + (S)-malyl-CoA[c] + Phosphate[c]	6.2.1.9	XNR_3865	-1000	1000	Glyoxylate and dicarboxylate metabolism	Included by getModelFromHomology
	MAN1PPP	mannose-1-phosphate phosphatase;mannitol-1-phosphatase	H2O[c] + D-Mannitol 1-phosphate[c] <=> D-Mannitol[c] + Phosphate[c]	3.1.3.22	XNR_4550	-1000	1000	Fructose and mannose metabolism	Included by getModelFromHomology
	MAN1PT	mannose-1-phosphate guanylyltransferase	GTP[c] + H+[c] + D-Mannose 1-phosphate[c] <=> GDP-D-mannose[c] + Diphosphate[c]	2.7.7.13	XNR_1926 or XNR_5456	-1000	1000	Amino sugar and nucleotide sugar metabolism	Included by getModelFromHomology
	MAN6PI	mannose-6-phosphate isomerase	D-Mannose 6-phosphate[c] <=> D-Fructose 6-phosphate[c]	5.3.1.8	XNR_1910	-1000	1000	Fructose and mannose metabolism	Included by getModelFromHomology
	MBCOA2	Butyryl-CoA dehydrogenase	2-Methylbutanoyl-CoA[c] + Menaquinone 9[c] => trans-2-Methylbut-2-enoyl-CoA[c] + Menaquinol 9[c]	1.3.8.7 or 1.3.99.12	XNR_0222 or XNR_0302 or XNR_1951 or XNR_4209 or XNR_4214 or XNR_5133 or XNR_5417	0	1000	Valine, leucine and isoleucine metabolism	Included by getModelFromHomology
	MBCOA3	Butyryl-CoA dehydrogenase	Isovaleryl-CoA[c] + Menaquinone 9[c] => 3-Methylbut-2-enoyl-CoA[c] + Menaquinol 9[c]	1.3.99.3	XNR_0302 or XNR_4214 or XNR_5133	0	1000	Valine, leucine and isoleucine metabolism	Included by getModelFromHomology
	MBCOAi	acyl-CoA dehydrogenase (Isovaleryl-CoA)	Flavin adenine dinucleotide oxidized[c] + Isovaleryl-CoA[c] => 3-Methylbut-2-enoyl-CoA[c] + Flavin adenine dinucleotide reduced[c]	1.3.8.7	XNR_0302 or XNR_4214 or XNR_5133	0	1000	Valine, leucine and isoleucine metabolism	Included by getModelFromHomology
	MCCC	methylcrotonoyl-CoA carboxylase	3-Methylbut-2-enoyl-CoA[c] + ATP[c] + Bicarbonate[c] => 3-Methylglutaconyl-CoA[c] + ADP[c] + H+[c] + Phosphate[c]	6.4.1.4	XNR_2274 or (XNR_4212 and XNR_2273) or XNR_4211	0	1000	Valine, leucine and isoleucine metabolism	Included by getModelFromHomology
	MCOALY	malyl-CoA lyase;malyl coenzyme A lyase;(S)-malyl-CoA lyase;L-malyl CoA lyase	(S)-malyl-CoA[c] <=> Acetyl-CoA[c] + Glyoxylate[c]	4.1.3.24	XNR_0458	-1000	1000	Glyoxylate and dicarboxylate metabolism	Included by getModelFromHomology
	MCPST	3-mercaptopyruvate:cyanide sulfurtransferase	Hydrogen cyanide[c] + Mercaptopyruvate[c] => Pyruvate[c] + Thiocyanate[c]	2.8.1.2	XNR_1018 or XNR_3328	0	1000	Cysteine and methionine metabolism	Included by getModelFromHomology
	MCPST2	3-Mercaptopyruvate:cyanide sulfurtransferase	H+[c] + Mercaptopyruvate[c] + Sulfite[c] <=> Pyruvate[c] + Thiosulfate[c]	2.8.1.2	XNR_1018 or XNR_3328	-1000	1000	Cysteine and methionine metabolism	Included by getModelFromHomology
	MCSNAH	5-Methylcytosine aminohydrolase	5-Methylcytosine[c] + H2O[c] + H+[c] => Ammonium[c] + Thymine[c]	3.5.4.1	XNR_3694	0	1000	Pyrimidine metabolism	Included by getModelFromHomology
	MCTP1A	murein crosslinking transpeptidase 1A:(A2pm->D-ala)	two linked disacharide pentapeptide murein units (uncrosslinked, middle of chain)[c] => D-Alanine[c] + two disacharide linked murein units, pentapeptide crosslinked tetrapeptide (A2pm->D-ala) (middle of chain)[c]		XNR_1496 or XNR_3038 or XNR_4337 or XNR_4789	0	1000	Murein Biosynthesis	Included by getModelFromHomology
	MCTP1B	murein crosslinking transpeptidase 1B:(A2pm->A2pm)	two linked disacharide pentapeptide murein units (uncrosslinked, middle of chain)[c] => D-Alanyl-D-alanine[c] + two disacharide linked murein units, pentapeptide corsslinked tripeptide (A2pm->A2pm) (middle of chain)[c]		XNR_1496 or XNR_3038	0	1000	Murein Biosynthesis	Included by getModelFromHomology
	MCTP2A	murein crosslinking transpeptidase 1A:(A2pm->D-ala)	three linked disacharide pentapeptide murein units (uncrosslinked, middle of chain)[c] => 2 D-Alanine[c] + three disacharide linked murein units (pentapeptide crosslinked tetrapeptide (A2pm->D-ala) tetrapeptide corsslinked tetrapeptide (A2pm->D-ala)) (middle of chain)[c]		XNR_1496 or XNR_3038 or XNR_4337 or XNR_4789	0	1000	Murein Biosynthesis	Included by getModelFromHomology
	MDDCP1	murein D,D-carboxypeptidase (murein5px4p)	H2O[c] + two disacharide linked murein units, pentapeptide crosslinked tetrapeptide (A2pm->D-ala) (middle of chain)[c] => D-Alanine[c] + two disacharide linked murein units, tetrapeptide corsslinked tetrapeptide (A2pm->D-ala) (middle of chain)[c]	3.4.16.4	XNR_2205 or XNR_3070 or XNR_3426 or XNR_3920 or XNR_4306 or XNR_4337 or XNR_4789	0	1000	Murein Biosynthesis	Included by getModelFromHomology
	MDDCP2	murein D,D-carboxypeptidase (murein5px4px4p)	H2O[c] + three disacharide linked murein units (pentapeptide crosslinked tetrapeptide (A2pm->D-ala) tetrapeptide corsslinked tetrapeptide (A2pm->D-ala)) (middle of chain)[c] => D-Alanine[c] + three disacharide linked murein units (tetrapeptide crosslinked tetrapeptide (A2pm->D-ala) & tetrapeptide corsslinked tetrapeptide (A2pm->D-ala)) (middle of chain)[c]	3.4.16.4	XNR_2205 or XNR_3070 or XNR_3426 or XNR_3920 or XNR_4306 or XNR_4337 or XNR_4789	0	1000	Murein Biosynthesis	Included by getModelFromHomology
	MDDCP3	murein D,D-carboxypeptidase (murein5p5p)	H2O[c] + two linked disacharide pentapeptide murein units (uncrosslinked, middle of chain)[c] => D-Alanine[c] + two linked disacharide pentapeptide and tetrapeptide murein units (uncrosslinked, middle of chain)[c]	3.4.16.4	XNR_2205 or XNR_3070 or XNR_3426 or XNR_3920 or XNR_4306 or XNR_4337 or XNR_4789	0	1000	Murein Biosynthesis	Included by getModelFromHomology
	MDDCP4	murein D,D-carboxypeptidase (murein5p4p)	H2O[c] + two linked disacharide pentapeptide and tetrapeptide murein units (uncrosslinked, middle of chain)[c] => D-Alanine[c] + two linked disacharide tetrapeptide murein units (uncrosslinked, middle of chain)[c]	3.4.16.4	XNR_2205 or XNR_3070 or XNR_3426 or XNR_3920 or XNR_4306 or XNR_4337 or XNR_4789	0	1000	Murein Biosynthesis	Included by getModelFromHomology
	MDDCP5	murein D,D-carboxypeptidase (murein5p3p)	H2O[c] + two linked disacharide pentapeptide and tripeptide murein units (uncrosslinked, middle of chain)[c] => D-Alanine[c] + two linked disacharide tetrapeptide and tripeptide murein units (uncrosslinked, middle of chain)[c]	3.4.16.4	XNR_2205 or XNR_3070 or XNR_3426 or XNR_3920 or XNR_4306 or XNR_4337 or XNR_4789	0	1000	Murein Biosynthesis	Included by getModelFromHomology
	MDDEP1	murein D,D-endopeptidase (murein4px4p)	H2O[c] + two disacharide linked murein units, tetrapeptide corsslinked tetrapeptide (A2pm->D-ala) (middle of chain)[c] => two linked disacharide tetrapeptide murein units (uncrosslinked, middle of chain)[c]		XNR_2205	0	1000	Murein Recycling	Included by getModelFromHomology
	MDDEP2	murein D,D-endopeptidase (murein3px4p)	H2O[c] + two disacharide linked murein units, tripeptide crosslinked tetrapeptide (A2pm->D-ala) (middle of chain)[c] => two linked disacharide tetrapeptide and tripeptide murein units (uncrosslinked, middle of chain)[c]		XNR_2205	0	1000	Murein Recycling	Included by getModelFromHomology
	MDDEP3	murein D,D-endopeptidase (murein5px4p)	H2O[c] + two disacharide linked murein units, pentapeptide crosslinked tetrapeptide (A2pm->D-ala) (middle of chain)[c] => two linked disacharide pentapeptide and tetrapeptide murein units (uncrosslinked, middle of chain)[c]		XNR_2205	0	1000	Murein Recycling	Included by getModelFromHomology
	MDDEP4	murein D,D-endopeptidase (murein4px4px4p)	H2O[c] + three disacharide linked murein units (tetrapeptide crosslinked tetrapeptide (A2pm->D-ala) & tetrapeptide corsslinked tetrapeptide (A2pm->D-ala)) (middle of chain)[c] => three disacharide linked murein units (tetrapeptide crosslinked tetrapeptide (A2pm->D-ala), one uncrosslinked tetrapaptide) (middle of chain)[c]		XNR_2205	0	1000	Murein Recycling	Included by getModelFromHomology
	MDH	malate dehydrogenase	H+[c] + Nicotinamide adenine dinucleotide - reduced[c] + Oxaloacetate[c] => L-Malate[c] + Nicotinamide adenine dinucleotide[c]	1.1.1.37	XNR_3877	0	1000	Citric Acid Cycle	Included by getModelFromHomology
	ME1	malic enzyme (NAD)	L-Malate[c] + Nicotinamide adenine dinucleotide[c] => CO2[c] + Nicotinamide adenine dinucleotide - reduced[c] + Pyruvate[c]	1.1.1.38	XNR_1538 or XNR_1845	0	1000	Pyruvate metabolism	Included by getModelFromHomology
	ME2	malic enzyme (NADP)	L-Malate[c] + Nicotinamide adenine dinucleotide phosphate[c] => CO2[c] + Nicotinamide adenine dinucleotide phosphate - reduced[c] + Pyruvate[c]	1.1.1.40	XNR_1538 or XNR_1845	0	1000	Pyruvate metabolism	Included by getModelFromHomology
	MECDPDH2	2C-methyl-D-erythritol 2,4 cyclodiphosphate dehydratase	2-C-methyl-D-erythritol 2,4-cyclodiphosphate[c] + Nicotinamide adenine dinucleotide - reduced[c] => 1-hydroxy-2-methyl-2-(E)-butenyl 4-diphosphate[c] + H2O[c] + Nicotinamide adenine dinucleotide[c]	1.17.4.3	XNR_1162	0	1000	Terpenoid backbone biosynthesis	Included by getModelFromHomology
	MECDPDH5_2	(E)-4-hydroxy-3-methylbut-2-en-1-yl-diphosphate:oxidized flavodoxin oxidoreductase	Oxidized flavodoxin[c] + 1-hydroxy-2-methyl-2-(E)-butenyl 4-diphosphate[c] + H2O[c] + H+[c] <=> 2-C-methyl-D-erythritol 2,4-cyclodiphosphate[c] + Reduced flavodoxin[c]	1.17.7.3	XNR_1162	-1000	1000	Terpenoid backbone biosynthesis	Included by getModelFromHomology
	MECDPS	2-C-methyl-D-erythritol 2,4-cyclodiphosphate synthase	2-phospho-4-(cytidine 5'-diphospho)-2-C-methyl-D-erythritol[c] => 2-C-methyl-D-erythritol 2,4-cyclodiphosphate[c] + CMP[c]	4.6.1.12	XNR_2566	0	1000	Terpenoid backbone biosynthesis	Included by getModelFromHomology
	MEPCT	2-C-methyl-D-erythritol 4-phosphate cytidylyltransferase	2-C-methyl-D-erythritol 4-phosphate[c] + CTP[c] + H+[c] <=> 4-(cytidine 5'-diphospho)-2-C-methyl-D-erythritol[c] + Diphosphate[c]	2.7.7.60	XNR_2567	-1000	1000	Terpenoid backbone biosynthesis	Included by getModelFromHomology
	METAT	methionine adenosyltransferase	ATP[c] + H2O[c] + L-Methionine[c] => S-Adenosyl-L-methionine[c] + Phosphate[c] + Diphosphate[c]	2.5.1.6	XNR_5375	0	1000	Methionine metabolism	Included by getModelFromHomology
	METB1	cystathionine gamma-synthase	O-Acetyl-L-homoserine[c] + L-Cysteine[c] => Acetate[c] + L-Cystathionine[c] + H+[c]	2.5.1.48	XNR_2948 or XNR_4037 or XNR_5540	0	1000	Methionine metabolism	Included by getModelFromHomology
	METS	methionine synthase	5-Methyltetrahydrofolate[c] + L-Homocysteine[c] <=> H+[c] + L-Methionine[c] + 5,6,7,8-Tetrahydrofolate[c]	2.1.1.13	XNR_5171	-1000	1000	Methionine metabolism	Included by getModelFromHomology
	METSOXR1	L-methionine-S-oxide reductase	L-Methionine Sulfoxide[c] + Reduced thioredoxin[c] => H2O[c] + L-Methionine[c] + Oxidized thioredoxin[c]	1.8.4.5	(XNR_5779 and XNR_5675) or (XNR_5779 and XNR_2995) or (XNR_5779 and XNR_1414)	0	1000	Methionine metabolism	Included by getModelFromHomology
	METSOXR2	L-methionine-R-sulfoxide reductase	L-methionine-R-sulfoxide[c] + Reduced thioredoxin[c] => H2O[c] + L-Methionine[c] + Oxidized thioredoxin[c]		(XNR_0743 and XNR_5675) or (XNR_0743 and XNR_2995) or (XNR_0743 and XNR_1414)	0	1000	Methionine metabolism	Included by getModelFromHomology
	METTRS	Methionyl-tRNA synthetase	ATP[c] + L-Methionine[c] + tRNA(Met)[c] => AMP[c] + L-Methionyl-tRNA (Met)[c] + Diphosphate[c]	6.1.1.10	XNR_3111	0	1000	tRNA Charging	Included by getModelFromHomology
	MGCH	methylglutaconyl-CoA hydratase	3-Methylglutaconyl-CoA[c] + H2O[c] <=> Hydroxymethylglutaryl-CoA[c]	4.2.1.18	XNR_4027	-1000	1000	Valine, leucine and isoleucine degradation	Included by getModelFromHomology
	MGLYXOX	methylglyoxal oxidase	H2O[c] + methylglyoxal[c] + Nicotinamide adenine dinucleotide[c] => 2 H+[c] + Nicotinamide adenine dinucleotide - reduced[c] + Pyruvate[c]	1.2.1.23	XNR_3881	0	1000	Pyruvate metabolism	Included by getModelFromHomology
	MGSDGS	alpha-monoglucosyldiacylglycerol synthase;1,2-diacylglycerol 3-alpha-glucosyltransferase	1,2-Diacyl-sn-glycerol (didodecanoyl, n-C12:0)[c] + UDPglucose[c] => 12-DIACYL-3-O-ALPHA-D-GLUCOPYRANOSYL[c] + H+[c] + UDP[c]	2.4.1.337	XNR_1853	0	1000	Glycerolipid metabolism	Included by getModelFromHomology
	MHPGLUT	5-methyltetrahydropteroyltriglutamate-homocysteine S-methyltransferase	L-Homocysteine[c] + 5-Methyltetrahydropteroyltri-L-glutamate[c] => Tetrahydropteroyltri-L-glutamate[c] + L-Methionine[c]	2.1.1.14	XNR_0885	0	1000	Cysteine and methionine metabolism	Included by getModelFromHomology
	MI1PP	myo-inositol 1-phosphatase	H2O[c] + 1D-myo-Inositol 1-phosphate[c] => myo-Inositol[c] + Phosphate[c]	3.1.3.25	XNR_1012	0	1000	Inositol phosphate metabolism	Included by getModelFromHomology
	MI1PS	myo-Inositol-1-phosphate synthase	D-Glucose 6-phosphate[c] => 1D-myo-Inositol 1-phosphate[c]	5.5.1.4	XNR_0388 or XNR_2985	0	1000	Inositol phosphate metabolism	Included by getModelFromHomology
	MI1PS2	myo-Inositol-1-phosphate synthase	D-Glucose 6-phosphate[c] => 1L-myo-Inositol 1-phosphate[c]	5.5.1.4	XNR_0388 or XNR_2985	0	1000	Inositol phosphate metabolism	Included by getModelFromHomology
	MI3PP	myo-inositol-3-phosphate monophosphatase;inositol monopohsphatase;inositol-1(or 4)-monophosphatase;myo-inositol 3-phosphate monophosphatase;inositol monophosphatase	H2O[c] + 1L-myo-Inositol 1-phosphate[c] => myo-Inositol[c] + Phosphate[c]	3.1.3.25	XNR_0481 or XNR_1012	0	1000	Inositol phosphate metabolism	Included by getModelFromHomology
	MLTG1	Maltodextrin glucosidase (maltotriose)	H2O[c] + Maltotriose[c] => D-Glucose[c] + Maltose[c]		XNR_1030 or XNR_4647 or XNR_5447	0	1000	Alternate Carbon metabolism	Included by getModelFromHomology
	MLTG1e	Maltodextrin glucosidase (maltotriose)	H2O[e] + Maltotriose[e] => D-Glucose[e] + Maltose[e]		XNR_4649	0	1000	Alternate Carbon metabolism	Included by getModelFromHomology
	MLTG2	Maltodextrin glucosidase (maltotetraose)	H2O[c] + Maltotetraose[c] => D-Glucose[c] + Maltotriose[c]		XNR_1030 or XNR_4647 or XNR_5447	0	1000	Alternate Carbon metabolism	Included by getModelFromHomology
	MLTG2e	Maltodextrin glucosidase (maltotetraose)	H2O[e] + Maltotetraose[e] => D-Glucose[e] + Maltotriose[e]		XNR_4649	0	1000	Alternate Carbon metabolism	Included by getModelFromHomology
	MLTG3	Maltodextrin glucosidase (maltopentaose)	H2O[c] + Maltopentaose[c] => D-Glucose[c] + Maltotetraose[c]		XNR_1030 or XNR_4647 or XNR_5447	0	1000	Alternate Carbon metabolism	Included by getModelFromHomology
	MLTG3e	Maltodextrin glucosidase (maltopentaose)	H2O[e] + Maltopentaose[e] => D-Glucose[e] + Maltotetraose[e]		XNR_4649	0	1000	Alternate Carbon metabolism	Included by getModelFromHomology
	MLTG4	Maltodextrin glucosidase (maltohexaose)	H2O[c] + Maltohexaose[c] => D-Glucose[c] + Maltopentaose[c]		XNR_1030 or XNR_4647 or XNR_5447	0	1000	Alternate Carbon metabolism	Included by getModelFromHomology
	MLTG4e	Maltodextrin glucosidase (maltohexaose)	H2O[e] + Maltohexaose[e] => D-Glucose[e] + Maltopentaose[e]		XNR_4649	0	1000	Alternate Carbon metabolism	Included by getModelFromHomology
	MLTG5	Maltodextrin glucosidase (maltoheptaose)	H2O[c] + Maltoheptaose[c] => D-Glucose[c] + Maltohexaose[c]		XNR_1030 or XNR_4647 or XNR_5447	0	1000	Alternate Carbon metabolism	Included by getModelFromHomology
	MLTG5e	Maltodextrin glucosidase (maltoheptaose)	H2O[e] + Maltoheptaose[e] => D-Glucose[e] + Maltohexaose[e]		XNR_4649	0	1000	Alternate Carbon metabolism	Included by getModelFromHomology
	MLTP1	Maltodextrin phosphorylase (maltopentaose)	Maltopentaose[c] + Phosphate[c] <=> D-Glucose 1-phosphate[c] + Maltotetraose[c]		XNR_1392	-1000	1000	Alternate Carbon metabolism	Included by getModelFromHomology
	MLTP2	Maltodextrin phosphorylase (maltohexaose)	Maltohexaose[c] + Phosphate[c] <=> D-Glucose 1-phosphate[c] + Maltopentaose[c]		XNR_1392	-1000	1000	Alternate Carbon metabolism	Included by getModelFromHomology
	MLTP3	Maltodextrin phosphorylase (maltoheptaose)	Maltoheptaose[c] + Phosphate[c] <=> D-Glucose 1-phosphate[c] + Maltohexaose[c]		XNR_1392	-1000	1000	Alternate Carbon metabolism	Included by getModelFromHomology
	MMCOAL	Aldehyde dehydrogenase (NAD+)	ATP[c] + Coenzyme A[c] + Methylmalonate[c] => AMP[c] + (R)-Methylmalonyl-CoA[c] + Diphosphate[c]		XNR_2647	0	1000	Valine, leucine and isoleucine degradation	Included by getModelFromHomology
	MME	methylmalonyl-CoA epimerase	(R)-Methylmalonyl-CoA[c] <=> (S)-Methylmalonyl-CoA[c]	5.1.99.1	XNR_1439	-1000	1000	Valine, leucine and isoleucine degradation	Included by getModelFromHomology
	MMM	methylmalonyl-CoA mutase	Succinyl-CoA[c] <=> (R)-Methylmalonyl-CoA[c]	5.4.99.2	(XNR_3858 and XNR_0457) or XNR_1417 or XNR_4665 or (XNR_3858 and XNR_0457) or XNR_1417 or XNR_4665 or (XNR_3858 and XNR_0457) or XNR_1417 or XNR_4665 or (XNR_3858 and XNR_0457) or XNR_1417 or XNR_4665	-1000	1000	Valine, leucine and isoleucine degradation	Included by getModelFromHomology
	MMSAD1	methylmalonate-semialdehyde dehydrogenase	CPD-12179[c] + Coenzyme A[c] + H2O[c] + Nicotinamide adenine dinucleotide[c] => H+[c] + Bicarbonate[c] + Nicotinamide adenine dinucleotide - reduced[c] + Propanoyl-CoA[c]	1.2.1.27	XNR_0154 or XNR_4241	0	1000	Valine, leucine and isoleucine degradation	Included by getModelFromHomology
	MMSAD3	methylmalonate-semialdehyde dehydrogenase (malonic semialdehyde)	Coenzyme A[c] + Malonate semialdehyde[c] + Nicotinamide adenine dinucleotide[c] => CO2[c] + Nicotinamide adenine dinucleotide - reduced[c]	1.2.1.27	XNR_0154 or XNR_4241	0	1000	Propanoate metabolism	Included by getModelFromHomology
	MMSAD5	methylmalonate-semialdehyde dehydrogenase (methymalonate semialdehyde, non-decarboxylating)	Coenzyme A[c] + (S)-Methylmalonate semialdehyde[c] + Nicotinamide adenine dinucleotide[c] <=> H+[c] + (R)-Methylmalonyl-CoA[c] + Nicotinamide adenine dinucleotide - reduced[c]	1.2.1.18	XNR_0154 or XNR_4241	-1000	1000	Propanoate metabolism	Included by getModelFromHomology
	MMTSAO	methylmalonate-semialdehyde dehydrogenase (methymalonate semialdehyde)	Coenzyme A[c] + (S)-Methylmalonate semialdehyde[c] + Nicotinamide adenine dinucleotide[c] => CO2[c] + Nicotinamide adenine dinucleotide - reduced[c] + Propanoyl-CoA[c]	1.2.1.27	XNR_0154 or XNR_4241	0	1000	Propanoate metabolism	Included by getModelFromHomology
	MMYSYN1	MMYSYN1	Acetyl-CoA[c] + malonyl-MmyA[c] => acetoacetyl-MmyA[c] + CO2[c] + Coenzyme A[c]			0	1000	Methylenomycin biosynthesis	Included by getModelFromHomology
	MNNH	D-mannonate dehydratase	D-mannonate[c] => 2-Dehydro-3-deoxy-D-gluconate[c] + H2O[c]	4.2.1.8	XNR_5718	0	1000	Pentose and glucuronate interconversions	Included by getModelFromHomology
	MOADSUx	MoaD sulfuration (nadh, assumed)	[Enzyme]-S-sulfanylcysteine[c] + MoaD Protein with bound AMP[c] + Nicotinamide adenine dinucleotide - reduced[c] => AMP[c] + [Enzyme]-cysteine[c] + MoaD Protein with thiocarboxylate[c] + Nicotinamide adenine dinucleotide[c]		(XNR_1347 and XNR_0122) or XNR_1602	0	1000		Included by getModelFromHomology
	MOCOS	molybdenum cofactor synthase	2 H+[c] + Molybdate[c] + Adenylated molybdopterin[c] => AMP[c] + Cu2+[c] + H2O[c] + molybdenum cofactor[c]	2.10.1.1	XNR_0123 or XNR_2128 or XNR_3058	0	1000	Folate biosynthesis	Included by getModelFromHomology
	MOGDS	molybdopterin guanine dinucleotide synthase	GTP[c] + H+[c] + molybdenum cofactor[c] => molybdopterin guanine dinucleotide[c] + Diphosphate[c]		XNR_3057	0	1000		Included by getModelFromHomology
	MOHMT	3-methyl-2-oxobutanoate hydroxymethyltransferase	3-Methyl-2-oxobutanoate[c] + H2O[c] + 5,10-Methylenetetrahydrofolate[c] <=> 2-Dehydropantoate[c] + 5,6,7,8-Tetrahydrofolate[c]	2.1.2.11	XNR_4623	-1000	1000	Pantothenate and CoA biosynthesis	Included by getModelFromHomology
	MPML	magnesium chelatase	ATP[c] + H2O[c] + magnesium[c] + Protoporphyrin[c] => ADP[c] + 3 H+[c] + Mg-protoporphyrin[c] + Phosphate[c]	6.6.1.1	XNR_4971	0	1000	Porphyrin and chlorophyll metabolism	Included by getModelFromHomology
	MPTAT	molybdopterin adenylyltransferase	ATP[c] + H+[c] + molybdopterin[c] => Adenylated molybdopterin[c] + Diphosphate[c]		XNR_2126	0	1000	Folate biosynthesis	Included by getModelFromHomology
	MPTG	murein polymerizing transglycosylase	2 Undecaprenyl-diphospho-N-acetylmuramoyl-(N-acetylglucosamine)-L-ala-D-glu-meso-2,6-diaminopimeloyl-D-ala-D-ala[c] => 2 H+[c] + two linked disacharide pentapeptide murein units (uncrosslinked, middle of chain)[c] + 2 Undecaprenyl diphosphate[c]		XNR_1496 or (XNR_3038 and XNR_1285) or XNR_2990 or XNR_1496 or (XNR_3038 and XNR_1285) or XNR_2990	0	1000	Murein Biosynthesis	Included by getModelFromHomology
	MPTG2	murein polymerizing transglycosylase 2 (three linked units)	two linked disacharide pentapeptide murein units (uncrosslinked, middle of chain)[c] + Undecaprenyl-diphospho-N-acetylmuramoyl-(N-acetylglucosamine)-L-ala-D-glu-meso-2,6-diaminopimeloyl-D-ala-D-ala[c] => H+[c] + three linked disacharide pentapeptide murein units (uncrosslinked, middle of chain)[c] + Undecaprenyl diphosphate[c]		XNR_1496 or (XNR_3038 and XNR_1285) or XNR_2990 or XNR_1496 or (XNR_3038 and XNR_1285) or XNR_2990	0	1000	Murein Biosynthesis	Included by getModelFromHomology
	MPTS	molybdopterin synthase	cyclic pyranopterin monophosphate[c] + Cu2+[c] + 2 MoaD Protein with thiocarboxylate[c] => 5 H+[c] + 2 MoaD Protein with carboxylate[c] + molybdopterin[c]		XNR_0122 or XNR_1602	0	1000	Folate biosynthesis	Included by getModelFromHomology
	MPTSS	molybdopterin synthase sulfurylase	ATP[c] + H+[c] + MoaD Protein with carboxylate[c] => MoaD Protein with bound AMP[c] + Diphosphate[c]		XNR_1625	0	1000	Folate biosynthesis	Included by getModelFromHomology
	MSHS	mycothiol synthase	Acetyl-CoA[c] + 1-O-[2-(L-Cysteinamido)-2-deoxy-alpha-D-glucopyranosyl]-1D-myo-inositol[c] <=> Coenzyme A[c] + mycothiol (reduced)[c]	2.3.1.189	XNR_3309	-1000	1000	Mycothiol biosynthesis	Included by getModelFromHomology
	MSUCOADH	(2S)-methylsuccinyl-CoA dehydrogenase	ETF-Oxidized[c] + H+[c] + (2S)-methylsuccinyl-CoA[c] => 2-methylfumaryl-CoA[c] + ETF-Reduced[c]	1.3.8.12	XNR_0460	0	1000	Glyoxylate and dicarboxylate metabolism	Included by getModelFromHomology
	MTAM_nh4	Aminomethyltransferase	S-Aminomethyldihydrolipoylprotein[c] + H+[c] + 5,6,7,8-Tetrahydrofolate[c] => Dihydrolipoylprotein[c] + 5,10-Methylenetetrahydrofolate[c] + Ammonium[c]	2.1.2.10	XNR_1359	0	1000	Glycine, serine and threonine metabolism	Included by getModelFromHomology
	MTAP	5'-methylthioadenosine phosphorylase	5-Methylthioadenosine[c] + Phosphate[c] <=> 5-Methylthio-5-deoxy-D-ribose 1-phosphate[c] + Adenine[c]	2.4.2.28	XNR_2135	-1000	1000	Methionine metabolism	Included by getModelFromHomology
	MTBUTEMO	methyl tert-butyl ether monooxygenase	H+[c] + methyltert-butylether[c] + Nicotinamide adenine dinucleotide - reduced[c] + O2[c] => H2O[c] + Nicotinamide adenine dinucleotide[c] + tert-butoxymethanol[c]	1.14.13.M36	XNR_4772	0	1000	Alternate Carbon metabolism	Included by getModelFromHomology
	MTHFC	methenyltetrahydrofolate cyclohydrolase	H2O[c] + 5,10-Methenyltetrahydrofolate[c] <=> 10-Formyltetrahydrofolate[c] + H+[c]	3.5.4.9	XNR_3872 or XNR_5257	-1000	1000	Folate metabolism	Included by getModelFromHomology
	MTHFD	methylenetetrahydrofolate dehydrogenase (NADP)	5,10-Methylenetetrahydrofolate[c] + Nicotinamide adenine dinucleotide phosphate[c] <=> 5,10-Methenyltetrahydrofolate[c] + Nicotinamide adenine dinucleotide phosphate - reduced[c]	1.5.1.5	XNR_3872 or XNR_5257	-1000	1000	Folate metabolism	Included by getModelFromHomology
	MTHFR2	5,10-methylenetetrahydrofolate reductase (NADH)	2 H+[c] + 5,10-Methylenetetrahydrofolate[c] + Nicotinamide adenine dinucleotide - reduced[c] => 5-Methyltetrahydrofolate[c] + Nicotinamide adenine dinucleotide[c]	1.5.1.20	XNR_4775	0	1000	Folate metabolism	Included by getModelFromHomology
	MTHFR3_1	Methylenetetrahydrofolate reductase (NADPH)	2 H+[c] + 5,10-Methylenetetrahydrofolate[c] + Nicotinamide adenine dinucleotide phosphate - reduced[c] => 5-Methyltetrahydrofolate[c] + Nicotinamide adenine dinucleotide phosphate[c]	1.5.1.20	XNR_4775	0	1000	Folate metabolism	Included by getModelFromHomology
	MTI	maltose trehalose isomerase	Trehalose[c] <=> Maltose[c]	5.4.99.16	XNR_1395	-1000	1000	Starch and sucrose metabolism	Included by getModelFromHomology
	MTRI	5-methylthioribose-1-phosphate isomerase	5-Methylthio-5-deoxy-D-ribose 1-phosphate[c] <=> 5-Methylthio-5-deoxy-D-ribulose 1-phosphate[c]	5.3.1.23	XNR_1896	-1000	1000	Methionine metabolism	Included by getModelFromHomology
	MYCARSL	mycothiol-arsenate ligase	arsenate[c] + mycothiol (reduced)[c] => H2O[c] + mycothiol-arsenateconjugate[c]	2.8.4.2	XNR_3214	0	1000		Included by getModelFromHomology
	MYCFORM	mycothiol-dependent formaldehyde dehydrogenase	S-hydroxymethylmycothiol[c] + Nicotinamide adenine dinucleotide[c] => S-formylmycothiol[c] + H+[c] + Nicotinamide adenine dinucleotide - reduced[c]	1.1.1.306	XNR_5118 or XNR_5600 or XNR_5829	0	1000		Included by getModelFromHomology
	NABTNO	4-acetamidobutanal dehydrogenase	H2O[c] + 4-acetamidobutanal[c] + Nicotinamide adenine dinucleotide[c] => 4-acetamidobutanoate[c] + 2 H+[c] + Nicotinamide adenine dinucleotide - reduced[c]	1.2.1.3	XNR_0363 or XNR_1166 or XNR_1178 or XNR_1185 or XNR_3418 or XNR_3817 or XNR_3881 or XNR_4007 or XNR_5220	0	1000	Arginine and proline metabolism	Included by getModelFromHomology
	NADDP	NAD diphosphatase	H2O[c] + Nicotinamide adenine dinucleotide[c] => AMP[c] + 2 H+[c] + NMN[c]	3.6.1.22	XNR_1617	0	1000	Nicotinate and nicotinamide metabolism	Included by getModelFromHomology
	NADH10b	NADH dehydrogenase (menaquinone-9 & 0 protons)	H+[c] + Menaquinone 9[c] + Nicotinamide adenine dinucleotide - reduced[c] => Menaquinol 9[c] + Nicotinamide adenine dinucleotide[c]	1.6.99.3 or 1.6.5.2	XNR_0467 or XNR_1999 or XNR_2807 or XNR_3670	0	1000	Oxidative phosphorylation	Included by getModelFromHomology
	NADH2r	NADH dehydrogenase (ubiquinone)	H+[c] + Nicotinamide adenine dinucleotide - reduced[c] + Ubiquinone[c] => Nicotinamide adenine dinucleotide[c] + ubiquinol-8[c]	1.6.5.3	XNR_3630 and XNR_3677 and XNR_3631 and XNR_3632 and XNR_3467 and XNR_3633 and XNR_3634 and XNR_3678 and XNR_3635 and XNR_3635 and XNR_3636 and XNR_3637 and XNR_3680 and XNR_3638 and XNR_3681 and XNR_3639 and XNR_3682 and XNR_3640 and XNR_3683 and XNR_3641 and XNR_3684 and XNR_0809 and XNR_3642 and XNR_3685 and XNR_3643 and XNR_3686	0	1000	Oxidative phosphorylation	Included by getModelFromHomology
	NADHXDH	(S)-NADHX dehydratase	ADP[c] + (S)-NADHX[c] => AMP[c] + H+[c] + Nicotinamide adenine dinucleotide - reduced[c] + Phosphate[c]	4.2.1.136	XNR_3773	0	1000	NADH repair	Included by getModelFromHomology
	NADHXE	NADHX epimerase	(R)-NADHX[c] => (S)-NADHX[c]	5.1.99.6	XNR_3773	0	1000	NADH repair	Included by getModelFromHomology
	NADK	NAD kinase	ATP[c] + Nicotinamide adenine dinucleotide[c] => ADP[c] + H+[c] + Nicotinamide adenine dinucleotide phosphate[c]	2.7.1.23	XNR_5040	0	1000	Nicotinate and nicotinamide metabolism	Included by getModelFromHomology
	NADPHQR4	NADPH Quinone reductase	2-Demethylmenaquinone[c] + H+[c] + Nicotinamide adenine dinucleotide phosphate - reduced[c] => Demethylmenaquinol[c] + Nicotinamide adenine dinucleotide phosphate[c]		XNR_3060	0	1000	Oxidative phosphorylation	Included by getModelFromHomology
	NADPHXD	(S)-NADPHX dehydratase	ADP[c] + (S)-NADPHX[c] => AMP[c] + H+[c] + Nicotinamide adenine dinucleotide phosphate - reduced[c] + Phosphate[c]	4.2.1.136	XNR_3773	0	1000	NADH repair	Included by getModelFromHomology
	NADPHXE	NADPHX epimerase	(R)-NADPHX[c] => (S)-NADPHX[c]	5.1.99.6	XNR_3773	0	1000	NADH repair	Included by getModelFromHomology
	NADS1	NAD synthase (nh3)	ATP[c] + Deamino-NAD+[c] + Ammonium[c] => AMP[c] + H+[c] + Nicotinamide adenine dinucleotide[c] + Diphosphate[c]	6.3.1.5 or 6.3.5.1	XNR_4626	0	1000	Nicotinate and nicotinamide metabolism	Included by getModelFromHomology
	NADS2	NAD synthase (glutamine-hydrolysing)	ATP[c] + Deamino-NAD+[c] + L-Glutamine[c] + H2O[c] => AMP[c] + L-Glutamate[c] + H+[c] + Nicotinamide adenine dinucleotide[c] + Diphosphate[c]	6.3.5.1	XNR_4626	0	1000	Nicotinate and nicotinamide metabolism	Included by getModelFromHomology
	NAMNPP	nicotinic acid mononucleotide pyrophosphorylase	ATP[c] + H2O[c] + Nicotinate[c] + 5-Phospho-alpha-D-ribose 1-diphosphate[c] => ADP[c] + Nicotinate D-ribonucleotide[c] + Phosphate[c] + Diphosphate[c]	6.3.4.21	XNR_1792	0	1000	Nicotinate and nicotinamide metabolism	Included by getModelFromHomology
	NCTPPRT	Nicotinate phosphoribosyltransferase	H+[c] + Nicotinate[c] + 5-Phospho-alpha-D-ribose 1-diphosphate[c] => Nicotinate D-ribonucleotide[c] + Diphosphate[c]	2.4.2.11	XNR_1792	0	1000	Nicotinate and nicotinamide metabolism	Included by getModelFromHomology
	NDPK1	nucleoside-diphosphate kinase (ATP:GDP)	ATP[c] + GDP[c] <=> ADP[c] + GTP[c]	2.7.4.6	XNR_4333	-1000	1000	Purine metabolism	Included by getModelFromHomology
	NDPK2	nucleoside-diphosphate kinase (ATP:UDP)	ATP[c] + UDP[c] <=> ADP[c] + UTP[c]	2.7.4.6	XNR_4333	-1000	1000	Pyrimidine metabolism	Included by getModelFromHomology
	NDPK3	nucleoside-diphosphate kinase (ATP:CDP)	ATP[c] + CDP[c] <=> ADP[c] + CTP[c]	2.7.4.6	XNR_4333	-1000	1000	Pyrimidine metabolism	Included by getModelFromHomology
	NDPK4	nucleoside-diphosphate kinase (ATP:dTDP)	ATP[c] + dTDP[c] <=> ADP[c] + dTTP[c]	2.7.4.6	XNR_4333	-1000	1000	Pyrimidine metabolism	Included by getModelFromHomology
	NDPK5	nucleoside-diphosphate kinase (ATP:dGDP)	ATP[c] + dGDP[c] <=> ADP[c] + dGTP[c]	2.7.4.6	XNR_4333	-1000	1000	Purine metabolism	Included by getModelFromHomology
	NDPK6	nucleoside-diphosphate kinase (ATP:dUDP)	ATP[c] + dUDP[c] <=> ADP[c] + dUTP[c]	2.7.4.6	XNR_4333	-1000	1000	Pyrimidine metabolism	Included by getModelFromHomology
	NDPK7	nucleoside-diphosphate kinase (ATP:dCDP)	ATP[c] + dCDP[c] <=> ADP[c] + dCTP[c]	2.7.4.6	XNR_4333	-1000	1000	Pyrimidine metabolism	Included by getModelFromHomology
	NDPK8	nucleoside-diphosphate kinase (ATP:dADP)	ATP[c] + dADP[c] <=> ADP[c] + dATP[c]	2.7.4.6	XNR_4333	-1000	1000	Purine metabolism	Included by getModelFromHomology
	NDPK9	nucleoside-diphosphate kinase (ATP:IDP)	ATP[c] + IDP[c] <=> ADP[c] + ITP[c]	2.7.4.6	XNR_4333	-1000	1000	Purine metabolism	Included by getModelFromHomology
	NICMO	nicotine monooxygenase	Nicotinamide adenine dinucleotide phosphate - reduced[c] + (S)-nicotine[c] + O2[c] => H2O[c] + Nicotinamide adenine dinucleotide phosphate[c] + nicotine-1'-N-oxide[c]	1.14.13.8	XNR_0874	0	1000	Nicotine degradation	Included by getModelFromHomology
	NMNAT	nicotinamide-nucleotide adenylyltransferase	ATP[c] + H+[c] + NMN[c] <=> Nicotinamide adenine dinucleotide[c] + Diphosphate[c]	2.7.7.18	XNR_4358	-1000	1000	Nicotinate and nicotinamide metabolism	Included by getModelFromHomology
	NMNDA	NMN amidohydrolase	H2O[c] + NMN[c] => Ammonium[c] + Nicotinate D-ribonucleotide[c]	3.5.1.42	XNR_1109	0	1000	Nicotinate and nicotinamide metabolism	Included by getModelFromHomology
	NMNHYD	Adenosine kinase	Phosphate[c] + N-Ribosylnicotinamide[c] <=> H2O[c] + NMN[c]	3.1.3.5	XNR_3310	-1000	1000	Nicotinate and nicotinamide metabolism	Included by getModelFromHomology
	NNAM	nicotinamidase	H2O[c] + Nicotinamide[c] <=> Nicotinate[c] + Ammonium[c]	3.5.1.19	XNR_1793	-1000	1000	Nicotinate and nicotinamide metabolism	Included by getModelFromHomology
	NNATr	nicotinate-nucleotide adenylyltransferase	ATP[c] + H+[c] + Nicotinate D-ribonucleotide[c] => Deamino-NAD+[c] + Diphosphate[c]	2.7.7.18	XNR_4358	0	1000	Nicotinate and nicotinamide metabolism	Included by getModelFromHomology
	NNDMBRT	Nicotinate-nucleotide dimethylbenzimidazole phosphoribosyltransferase	5,6-Dimethylbenzimidazole[c] + Nicotinate D-ribonucleotide[c] <=> N1-(5-Phospho-alpha-D-ribosyl)-5,6-dimethylbenzimidazole[c] + H+[c] + Nicotinate[c]	2.4.2.21	XNR_4706 or XNR_5294	-1000	1000	Porphyrin and chlorophyll metabolism	Included by getModelFromHomology
	NNDPR	nicotinate-nucleotide diphosphorylase (carboxylating)	2 H+[c] + 5-Phospho-alpha-D-ribose 1-diphosphate[c] + Quinolinate[c] => CO2[c] + Nicotinate D-ribonucleotide[c] + Diphosphate[c]	2.4.2.19	XNR_3475	0	1000	Nicotinate and nicotinamide metabolism	Included by getModelFromHomology
	NODOx	nitric oxide dioxygenase	Nicotinamide adenine dinucleotide - reduced[c] + 2 Nitric oxide[c] + 2 O2[c] => H+[c] + Nicotinamide adenine dinucleotide[c] + 2 Nitrate[c]	1.14.12.17	XNR_1556	0	1000	Nitrogen metabolism	Included by getModelFromHomology
	NODOy	nitric oxide dioxygenase	Nicotinamide adenine dinucleotide phosphate - reduced[c] + 2 Nitric oxide[c] + 2 O2[c] => H+[c] + Nicotinamide adenine dinucleotide phosphate[c] + 2 Nitrate[c]	1.14.12.17	XNR_1556	0	1000	Nitrogen metabolism	Included by getModelFromHomology
	NOR_syn	nitrite/sulphite reductase	6 Reduced ferredoxin[c] + 8 H+[c] + Nitrite[c] => 6 Oxidized ferredoxin[c] + 2 H2O[c] + Ammonium[c]	1.7.7.1	XNR_0710	0	1000	Nitrogen metabolism	Included by getModelFromHomology
	NP1	Purine-nucleoside phosphorylase	H+[c] + Nicotinate[c] + alpha-D-Ribose 1-phosphate[c] <=> nicotinate nucleoside[c] + Phosphate[c]	2.4.2.1	XNR_4012	-1000	1000	Nicotinate and nicotinamide metabolism	Included by getModelFromHomology
	NSHDDS	Ni-sirohydrochlorin a,c-diamide synthase	2 ATP[c] + 2 L-Glutamine[c] + 2 H2O[c] + Ni-sirohydrochlorin[c] => 2 ADP[c] + 2 L-Glutamate[c] + 2 H+[c] + Ni-sirohydrochlorina,c-diamide[c] + 2 Phosphate[c]	6.3.5.b	XNR_4969	0	1000		Included by getModelFromHomology
	NT5C	Nicotinate D-ribonucleotide phosphohydrolase	H2O[c] + Nicotinate D-ribonucleotide[c] => nicotinate nucleoside[c] + Phosphate[c]	3.1.3.5	XNR_3310	0	1000	Nicotinate and nicotinamide metabolism	Included by getModelFromHomology
	NTD10e	5'-nucleotidase (XMP)	H2O[e] + Xanthosine 5'-phosphate[e] <=> Phosphate[e] + Xanthosine[e]	3.1.3.5	XNR_3310	-1000	1000	Purine metabolism	Included by getModelFromHomology
	NTD11e	5'-nucleotidase (IMP)	H2O[e] + IMP[e] <=> Inosine[e] + Phosphate[e]	3.1.3.5	XNR_3310	-1000	1000	Purine metabolism	Included by getModelFromHomology
	NTD12e	5'-nucleotidase (dIMP)	dIMP[e] + H2O[e] => Deoxyinosine[e] + Phosphate[e]	3.1.3.5	XNR_3310	0	1000	Purine metabolism	Included by getModelFromHomology
	NTD1e	5'-nucleotidase (dUMP)	dUMP[e] + H2O[e] => Deoxyuridine[e] + Phosphate[e]	3.1.3.5	XNR_3310	0	1000	Pyrimidine metabolism	Included by getModelFromHomology
	NTD2e	5'-nucleotidase (UMP)	H2O[e] + UMP[e] <=> Phosphate[e] + Uridine[e]	3.1.3.5	XNR_3310	-1000	1000	Pyrimidine metabolism	Included by getModelFromHomology
	NTD3e	5'-nucleotidase (dCMP)	dCMP[e] + H2O[e] => Deoxycytidine[e] + Phosphate[e]	3.1.3.5	XNR_3310	0	1000	Pyrimidine metabolism	Included by getModelFromHomology
	NTD4e	5'-nucleotidase (CMP)	CMP[e] + H2O[e] => Cytidine[e] + Phosphate[e]	3.1.3.5	XNR_3310	0	1000	Pyrimidine metabolism	Included by getModelFromHomology
	NTD5e	5'-nucleotidase (dTMP)	dTMP[e] + H2O[e] <=> Phosphate[e] + Thymidine[e]	3.1.3.5	XNR_3310	-1000	1000	Pyrimidine metabolism	Included by getModelFromHomology
	NTD6e	5'-nucleotidase (dAMP)	dAMP[e] + H2O[e] => Deoxyadenosine[e] + Phosphate[e]	3.1.3.5	XNR_3310	0	1000	Purine metabolism	Included by getModelFromHomology
	NTD7e	5'-nucleotidase (AMP)	AMP[e] + H2O[e] => Adenosine[e] + Phosphate[e]	3.1.3.5	XNR_3310	0	1000	Purine metabolism	Included by getModelFromHomology
	NTD8e	5'-nucleotidase (dGMP)	dGMP[e] + H2O[e] => Deoxyguanosine[e] + Phosphate[e]	3.1.3.5	XNR_3310	0	1000	Purine metabolism	Included by getModelFromHomology
	NTD9e	5'-nucleotidase (GMP)	GMP[e] + H2O[e] <=> Guanosine[e] + Phosphate[e]	3.1.3.5	XNR_3310	-1000	1000	Purine metabolism	Included by getModelFromHomology
	NTP10	nucleoside-triphosphatase (ITP)	H2O[c] + ITP[c] => H+[c] + IDP[c] + Phosphate[c]	3.6.1.5	XNR_0673	0	1000	Purine metabolism	Included by getModelFromHomology
	NTP3	nucleoside-triphosphatase (GTP)	GTP[c] + H2O[c] => GDP[c] + H+[c] + Phosphate[c]	3.6.5.4	XNR_1221	0	1000	Purine metabolism	Included by getModelFromHomology
	NTP5	nucleoside-triphosphatase (CTP)	CTP[c] + H2O[c] => CDP[c] + H+[c] + Phosphate[c]	4.2.1.130	XNR_0673	0	1000	Pyrimidine metabolism	Included by getModelFromHomology
	NTPP1	Nucleoside triphosphate pyrophosphorylase (dgtp)	dGTP[c] + H2O[c] => dGMP[c] + H+[c] + Diphosphate[c]	6.1.1.14	XNR_2009	0	1000	Purine metabolism	Included by getModelFromHomology
	NTPP10	Nucleoside triphosphate pyrophosphorylase (ditp)	dITP[c] + H2O[c] => dIMP[c] + H+[c] + Diphosphate[c]	3.6.1.66	XNR_1777 or XNR_2009	0	1000	Purine metabolism	Included by getModelFromHomology
	NTPP11	Nucleoside triphosphate pyrophosphorylase (xtp)	H2O[c] + XTP[c] => H+[c] + Diphosphate[c] + Xanthosine 5'-phosphate[c]	3.6.1.66	XNR_1777 or XNR_2009	0	1000	Purine metabolism	Included by getModelFromHomology
	NTPP2	Nucleoside triphosphate pyrophosphorylase (gtp)	GTP[c] + H2O[c] => GMP[c] + H+[c] + Diphosphate[c]	3.6.1.8	XNR_2009	0	1000	Purine metabolism	Included by getModelFromHomology
	NTPP3	Nucleoside triphosphate pyrophosphorylase (dctp)	dCTP[c] + H2O[c] => dCMP[c] + H+[c] + Diphosphate[c]	3.6.1.65	XNR_2009	0	1000	Pyrimidine metabolism	Included by getModelFromHomology
	NTPP4	Nucleoside triphosphate pyrophosphorylase (ctp)	CTP[c] + H2O[c] => CMP[c] + H+[c] + Diphosphate[c]	3.6.1.8	XNR_2009	0	1000	Pyrimidine metabolism	Included by getModelFromHomology
	NTPP5	Nucleoside triphosphate pyrophosphorylase (datp)	dATP[c] + H2O[c] => dAMP[c] + H+[c] + Diphosphate[c]	3.6.1.19	XNR_2009	0	1000	Purine metabolism	Included by getModelFromHomology
	NTPP6	Nucleoside triphosphate pyrophosphorylase (atp)	ATP[c] + H2O[c] => AMP[c] + H+[c] + Diphosphate[c]	3.6.1.8	XNR_2009	0	1000	Purine metabolism	Included by getModelFromHomology
	NTPP7	Nucleoside triphosphate pyrophosphorylase (dttp)	dTTP[c] + H2O[c] => dTMP[c] + H+[c] + Diphosphate[c]	3.6.1.19	XNR_2009	0	1000	Pyrimidine metabolism	Included by getModelFromHomology
	NTPP8	Nucleoside triphosphate pyrophosphorylase (utp)	H2O[c] + UTP[c] => H+[c] + Diphosphate[c] + UMP[c]	6.3.5.2	XNR_2009	0	1000	Pyrimidine metabolism	Included by getModelFromHomology
	NTPP9	Nucleoside triphosphate pyrophosphorylase (itp)	H2O[c] + ITP[c] <=> H+[c] + IMP[c] + Diphosphate[c]	3.6.1.66	XNR_1777 or XNR_2009	-1000	1000	Purine metabolism	Included by getModelFromHomology
	NTPTP1	Nucleoside triphosphate tripolyhydrolase	dGTP[c] + H2O[c] => Deoxyguanosine[c] + Inorganic triphosphate[c]	3.1.5.1	XNR_4483	0	1000	Purine metabolism	Included by getModelFromHomology
	NTPTP2	Nucleoside triphosphate tripolyhydrolase	GTP[c] + H2O[c] => Guanosine[c] + Inorganic triphosphate[c]	3.1.5.1	XNR_4483	0	1000	Purine metabolism	Included by getModelFromHomology
	O426ISO	(25S)-3-oxocholest-4-en-26-oyl-CoA racemase	(25S)-3-oxocholest-4-en-26-oyl-CoA[c] <=> (25R)-3-oxocholest-4-en-26-oyl-CoA[c]	5.1.99.4	XNR_0303	-1000	1000	Steroid degradation	Included by getModelFromHomology
	OAADC	oxaloacetate carboxy-lyase (pyruvate-forming)	H+[c] + Oxaloacetate[c] => CO2[c] + Pyruvate[c]	1.1.1.38	XNR_1538 or XNR_1845	0	1000	Pyruvate metabolism	Included by getModelFromHomology
	OCT	ornithine carbamoyltransferase (irreversible)	Carbamoyl phosphate[c] + Ornithine[c] => L-Citrulline[c] + H+[c] + Phosphate[c]	2.1.3.3	XNR_0818	0	1000	Arginine and proline metabolism	Included by getModelFromHomology
	OCTNLL	Octanoate non-lipoylated apo domain ligase	ATP[c] + H+[c] + octanoate (n-C8:0)[c] => AMP[c] + Protein N6-(octanoyl)lysine[c] + Diphosphate[c]		XNR_0483	0	1000		Included by getModelFromHomology
	OCTSYN	octalin synthase	(1E,4S,5E,7R)-Germacra-1(10),5-dien-11-ol[c] => Acetone[c] + (8S,9S,10S)-8,10-dimethyl-1-octalin[c]	4.1.99.16	XNR_1297	0	1000	Sesquiterpenoid and triterpenoid biosynthesis	Included by getModelFromHomology
	OCTTT	trans-octaprenyltranstransferase	Isopentenyl diphosphate[c] + all-trans-Octaprenyl diphosphate[c] => all-trans-Nonaprenyl diphosphate[c] + Diphosphate[c]	2.5.1.11	XNR_3654	0	1000	Ubiquinone and other terpenoid-quinone biosynthesis	Included by getModelFromHomology
	OGMEACPR	3-Oxo-glutaryl-[ACP] methyl ester reductase	H+[c] + Nicotinamide adenine dinucleotide phosphate - reduced[c] + 3-Oxo-glutaryl-[acyl-carrier protein] methyl ester[c] => 3-Hydroxyglutaryl-[acyl-carrier protein] methyl ester[c] + Nicotinamide adenine dinucleotide phosphate[c]	1.1.1.100	XNR_3581 or XNR_4461 or XNR_4989 or XNR_5007 or XNR_5492 or XNR_5493 or XNR_5881	0	1000	Biotin metabolism	Included by getModelFromHomology
	OGMEACPS2	3-Oxo-glutaryl-[ACP] methyl ester synthase	H+[c] + Malonyl-[acyl-carrier protein][c] + Malonyl-[acyl-carrier protein] methyl ester[c] => acyl carrier protein[c] + CO2[c] + 3-Oxo-glutaryl-[acyl-carrier protein] methyl ester[c]		XNR_4509	0	1000	Biotin metabolism	Included by getModelFromHomology
	OHCUS	5-hydroxy-2-oxo-4-ureido-2,5-dihydro-1H-imidazole-5-carboxylate carboxy-lyase [(S)-allantoin-forming]	H+[c] + 5-Hydroxy-2-oxo-4-ureido-2,5-dihydro-1H-imidazole-5-carboxylate[c] => Allantoin[c] + CO2[c]	4.1.1.97	XNR_0635	0	1000	Purine metabolism	Included by getModelFromHomology
	OHPBAT	O-Phospho-4-hydroxy-L-threonine:2-oxoglutarate aminotransferase	L-Glutamate[c] + 2-Oxo-3-hydroxy-4-phosphobutanoate[c] <=> 2-Oxoglutarate[c] + O-Phospho-4-hydroxy-L-threonine[c]	2.6.1.52	XNR_2290	-1000	1000	Vitamin B6 metabolism	Included by getModelFromHomology
	OIVD1r	2-oxoisovalerate dehydrogenase (acylating; 4-methyl-2-oxopentaoate)	4-Methyl-2-oxopentanoate[c] + Coenzyme A[c] + Nicotinamide adenine dinucleotide[c] => CO2[c] + Isovaleryl-CoA[c] + Nicotinamide adenine dinucleotide - reduced[c]	1.2.1.25	XNR_3055 or (XNR_3068 and XNR_3054) or XNR_3067 or XNR_3069 or XNR_5676 or XNR_3055 or (XNR_3068 and XNR_3054) or XNR_3067 or XNR_3069 or XNR_0677 or XNR_4702 or XNR_3055 or (XNR_3068 and XNR_3054) or XNR_3067 or XNR_3069 or XNR_4014 or XNR_3055 or (XNR_3068 and XNR_3054) or XNR_3067 or XNR_3056 or XNR_5676 or XNR_3055 or (XNR_3068 and XNR_3054) or XNR_3067 or XNR_3056 or XNR_0677 or XNR_4702 or …	0	1000	Valine, leucine and isoleucine metabolism	Included by getModelFromHomology
	OIVD2	2-oxoisovalerate dehydrogenase (acylating; 3-methyl-2-oxobutanoate)	3-Methyl-2-oxobutanoate[c] + Coenzyme A[c] + Nicotinamide adenine dinucleotide[c] => CO2[c] + Isobutyryl-CoA[c] + Nicotinamide adenine dinucleotide - reduced[c]	1.2.1.25	XNR_3055 or (XNR_3068 and XNR_3054) or XNR_3067 or XNR_3069 or XNR_5676 or XNR_3055 or (XNR_3068 and XNR_3054) or XNR_3067 or XNR_3069 or XNR_0677 or XNR_4702 or XNR_3055 or (XNR_3068 and XNR_3054) or XNR_3067 or XNR_3069 or XNR_4014 or XNR_3055 or (XNR_3068 and XNR_3054) or XNR_3067 or XNR_3056 or XNR_5676 or XNR_3055 or (XNR_3068 and XNR_3054) or XNR_3067 or XNR_3056 or XNR_0677 or XNR_4702 or …	0	1000	Valine, leucine and isoleucine metabolism	Included by getModelFromHomology
	OIVD3	2-oxoisovalerate dehydrogenase (acylating; 3-methyl-2-oxopentanoate)	(S)-3-Methyl-2-oxopentanoate[c] + Coenzyme A[c] + Nicotinamide adenine dinucleotide[c] => 2-Methylbutanoyl-CoA[c] + CO2[c] + Nicotinamide adenine dinucleotide - reduced[c]	1.2.1.25	XNR_3055 or (XNR_3068 and XNR_3054) or XNR_3067 or XNR_3069 or XNR_5676 or XNR_3055 or (XNR_3068 and XNR_3054) or XNR_3067 or XNR_3069 or XNR_0677 or XNR_4702 or XNR_3055 or (XNR_3068 and XNR_3054) or XNR_3067 or XNR_3069 or XNR_4014 or XNR_3055 or (XNR_3068 and XNR_3054) or XNR_3067 or XNR_3056 or XNR_5676 or XNR_3055 or (XNR_3068 and XNR_3054) or XNR_3067 or XNR_3056 or XNR_0677 or XNR_4702 or …	0	1000	Valine, leucine and isoleucine metabolism	Included by getModelFromHomology
	OMCDC	2-Oxo-4-methyl-3-carboxypentanoate decarboxylation	3-Carboxy-4-methyl-2-oxopentanoate[c] + H+[c] => 4-Methyl-2-oxopentanoate[c] + CO2[c]	1.1.1.85	XNR_1305	0	1000	Valine, leucine and isoleucine metabolism	Included by getModelFromHomology
	OMPDC	orotidine-5'-phosphate decarboxylase	H+[c] + Orotidine 5'-phosphate[c] => CO2[c] + UMP[c]	4.1.1.23	XNR_5370	0	1000	Pyrimidine metabolism	Included by getModelFromHomology
	OPHBDC	3-octaprenyl-4-hydroxybenzoate decarboxylase	3-octaprenyl-4-hydroxybenzoate[c] + H+[c] => 2-octaprenylphenol[c] + CO2[c]	4.1.1.98	XNR_3564 or XNR_3566	0	1000	Ubiquinone and other terpenoid-quinone biosynthesis	Included by getModelFromHomology
	OPMEACPR	3-Oxo-pimeloyl-[ACP] methyl ester reductase	H+[c] + Nicotinamide adenine dinucleotide phosphate - reduced[c] + 3-Oxo-pimeloyl-[acyl-carrier protein] methyl ester[c] => 3-Hydroxypimeloyl-[acyl-carrier protein] methyl ester[c] + Nicotinamide adenine dinucleotide phosphate[c]	1.1.1.100	XNR_3581 or XNR_4461 or XNR_4989 or XNR_5007 or XNR_5492 or XNR_5493 or XNR_5881	0	1000		Included by getModelFromHomology
	OPMEACPS	3-Oxo-pimeloyl-[ACP] methyl ester synthase	Glutaryl-[acyl-carrier protein] methyl ester[c] + H+[c] + Malonyl-[acyl-carrier protein][c] => acyl carrier protein[c] + CO2[c] + 3-Oxo-pimeloyl-[acyl-carrier protein] methyl ester[c]	2.3.1.179	XNR_4509	0	1000		Included by getModelFromHomology
	ORNTA	ornithine transaminase	2-Oxoglutarate[c] + Ornithine[c] <=> L-Glutamate 5-semialdehyde[c] + L-Glutamate[c]	2.6.1.13	XNR_0264 or XNR_3902	-1000	1000	Arginine and proline metabolism	Included by getModelFromHomology
	ORNTAC	ornithine transacetylase	N2-Acetyl-L-ornithine[c] + L-Glutamate[c] <=> N-Acetyl-L-glutamate[c] + Ornithine[c]	2.3.1.35	XNR_5266	-1000	1000	Arginine and proline metabolism	Included by getModelFromHomology
	ORPT	orotate phosphoribosyltransferase	Orotidine 5'-phosphate[c] + Diphosphate[c] <=> Orotate[c] + 5-Phospho-alpha-D-ribose 1-diphosphate[c]	2.4.2.10	XNR_3194	-1000	1000	Pyrimidine metabolism	Included by getModelFromHomology
	OXDHCOAT	3-oxo-5,6-dehydrosuberyl-CoA thiolase	3-oxo-5,6-dehydrosuberyl-CoA[c] + Coenzyme A[c] => 2,3-dehydroadipyl-CoA[c] + Acetyl-CoA[c]		(XNR_1659 and XNR_0217) or XNR_1438 or XNR_2158 or (XNR_1659 and XNR_0217) or XNR_0766 or XNR_1987 or XNR_2158 or (XNR_1659 and XNR_1987) or XNR_2158 or (XNR_1659 and XNR_0217) or XNR_0301 or XNR_2158	0	1000	Alternate Carbon metabolism	Included by getModelFromHomology
	OXOAEL	3-oxoadipate enol-lactone hydrolase	5-Oxo-4,5-dihydrofuran-2-acetate[c] + H2O[c] <=> 3-Oxoadipate[c] + H+[c]	3.1.1.24	XNR_0508	-1000	1000	Benzoate degradation	Included by getModelFromHomology
	OXPTNDH	glutarate-semialdehyde:NAD+ oxidoreductase	H2O[c] + Nicotinamide adenine dinucleotide[c] + 5-Oxopentanoate[c] => Glutarate[c] + 2 H+[c] + Nicotinamide adenine dinucleotide - reduced[c]	1.2.1.20	XNR_0307 or XNR_0363 or XNR_1166 or XNR_1178 or XNR_1185 or XNR_1486 or XNR_3418 or XNR_3817 or XNR_3881 or XNR_4007 or XNR_4663 or XNR_5220	0	1000	Threonine and Lysine metabolism	Included by getModelFromHomology
	P2OLDH	propan-2-ol dehydrogenase;isopropanol dehydrogenase	propan-2-ol[c] + Nicotinamide adenine dinucleotide[c] <=> Acetone[c] + H+[c] + Nicotinamide adenine dinucleotide - reduced[c]	1.1.1.M22	XNR_0917 or XNR_2418 or XNR_3104 or XNR_4007 or XNR_5504	-1000	1000	Propanoate metabolism	Included by getModelFromHomology
	P5CD	1-pyrroline-5-carboxylate dehydrogenase	1-Pyrroline-5-carboxylate[c] + 2 H2O[c] + Nicotinamide adenine dinucleotide[c] => L-Glutamate[c] + H+[c] + Nicotinamide adenine dinucleotide - reduced[c]	1.2.1.88	XNR_1311 or XNR_2157	0	1000	Arginine and proline metabolism	Included by getModelFromHomology
	P5CR	pyrroline-5-carboxylate reductase	1-Pyrroline-5-carboxylate[c] + 2 H+[c] + Nicotinamide adenine dinucleotide phosphate - reduced[c] => Nicotinamide adenine dinucleotide phosphate[c] + L-Proline[c]	1.5.1.2	XNR_3512	0	1000	Arginine and proline metabolism	Included by getModelFromHomology
	PAAT	polyamine aminotransferase;putrescine aminotransferase	Putrescine[c] + Pyruvate[c] <=> 4-Aminobutanal[c] + L-Alanine[c]	2.6.1.ac	XNR_1187	-1000	1000	Arginine and proline metabolism	Included by getModelFromHomology
	PACCOAE	ring 1,2-phenylacetyl-CoA epoxidase (NADPH)	H+[c] + Nicotinamide adenine dinucleotide phosphate - reduced[c] + O2[c] + Phenylacetyl-CoA[c] => H2O[c] + Nicotinamide adenine dinucleotide phosphate[c] + Ring 1,2-epoxyphenylacetyl-CoA[c]	1.14.13.149	XNR_2161 or (XNR_5886 and XNR_2162 and XNR_2163) or (XNR_5884 and XNR_2164 and XNR_2165)	0	1000	Phenylalanine metabolism	Included by getModelFromHomology
	PACCOAL	phenylacetate-CoA ligase	ATP[c] + Coenzyme A[c] + Phenylacetic acid[c] => AMP[c] + Phenylacetyl-CoA[c] + Diphosphate[c]	6.2.1.30	XNR_2155	0	1000	Phenylalanine metabolism	Included by getModelFromHomology
	PACPTc	acetyl-CoA synthetase	Coenzyme A[c] + Propinol adenylate[c] => AMP[c] + Propanoyl-CoA[c]	6.2.1.1	XNR_0644 or XNR_2720 or XNR_4596	0	1000	Propanoate metabolism	Included by getModelFromHomology
	PANTS	pantothenate synthase	beta-Alanine[c] + ATP[c] + (R)-Pantoate[c] => AMP[c] + H+[c] + (R)-Pantothenate[c] + Diphosphate[c]	6.3.2.1	XNR_3473	0	1000	Pantothenate and CoA biosynthesis	Included by getModelFromHomology
	PAPPT3	phospho-N-acetylmuramoyl-pentapeptide-transferase (meso-2,6-diaminopimelate)	Undecaprenyl phosphate[c] + UDP-N-acetylmuramoyl-L-alanyl-D-glutamyl-meso-2,6-diaminopimeloyl-D-alanyl-D-alanine[c] <=> Undecaprenyl-diphospho-N-acetylmuramoyl-L-alanyl-D-glutamyl-meso-2,6-diaminopimeloyl-D-alanyl-D-alanine[c] + UMP[c]	2.7.8.13	XNR_4792	-1000	1000	Peptidoglycan biosynthesis	Included by getModelFromHomology
	PAPSR	phosphoadenylyl-sulfate reductase (thioredoxin)	3'-Phosphoadenylyl sulfate[c] + Reduced thioredoxin[c] => 2 H+[c] + Adenosine 3',5'-bisphosphate[c] + Sulfite[c] + Oxidized thioredoxin[c]	1.8.4.8	(XNR_0712 and XNR_5675) or (XNR_0712 and XNR_2995) or (XNR_0712 and XNR_1414)	0	1000	Cysteine metabolism	Included by getModelFromHomology
	PAPSR3	phosphoadenylyl-sulfate reductase (mycothiol)	2 mycothiol (reduced)[c] + 3'-Phosphoadenylyl sulfate[c] => 2 H+[c] + Mycothione[c] + Adenosine 3',5'-bisphosphate[c] + Sulfite[c]	1.8.4.8	XNR_0712	0	1000	Cysteine metabolism	Included by getModelFromHomology
	PC	pyruvate carboxylase	ATP[c] + Bicarbonate[c] + Pyruvate[c] => ADP[c] + H+[c] + Oxaloacetate[c] + Phosphate[c]	6.4.1.1	XNR_2273 or XNR_4019 or XNR_4211	0	1000	Pyruvate metabolism	Included by getModelFromHomology
	PC11M	precorrin-4 C11-methyltransferase	S-Adenosyl-L-methionine[c] + Precorrin 4[c] => S-Adenosyl-L-homocysteine[c] + H+[c] + Precorrin 5[c]	2.1.1.133	XNR_4672	0	1000	Porphyrin and chlorophyll metabolism	Included by getModelFromHomology
	PC6AR	precorrin-6A reductase	H+[c] + Nicotinamide adenine dinucleotide phosphate - reduced[c] + Precorrin 6A[c] => Nicotinamide adenine dinucleotide phosphate[c] + Precorrin 6B[c]	1.3.1.54	XNR_4671	0	1000	Porphyrin and chlorophyll metabolism	Included by getModelFromHomology
	PC6AS	precorrin-6A synthase	S-Adenosyl-L-methionine[c] + H2O[c] + Precorrin 5[c] => Acetate[c] + S-Adenosyl-L-homocysteine[c] + H+[c] + Precorrin 6A[c]	2.1.1.152	XNR_5616	0	1000	Porphyrin and chlorophyll metabolism	Included by getModelFromHomology
	PC6YM	precorrin-6Y C5,15-methyltransferase (decarboxylating)	2 S-Adenosyl-L-methionine[c] + Precorrin 6B[c] => 2 S-Adenosyl-L-homocysteine[c] + CO2[c] + 2 H+[c] + Precorrin 8[c]	2.1.1.132	XNR_5293	0	1000	Porphyrin and chlorophyll metabolism	Included by getModelFromHomology
	PC8XM	precorrin-8X methylmutase	H+[c] + Precorrin 8[c] => Hydrogenobyrinate[c]	5.4.99.61	XNR_4669	0	1000	Porphyrin and chlorophyll metabolism	Included by getModelFromHomology
	PCFO	Butyryl-CoA dehydrogenase	Flavin adenine dinucleotide reduced[c] + Acryloyl-CoA[c] => Flavin adenine dinucleotide oxidized[c] + Propanoyl-CoA[c]	1.3.8.7	XNR_0302 or XNR_4214 or XNR_5133	0	1000	beta-Alanine metabolism	Included by getModelFromHomology
	PCOATA	Propionyl-CoA-ACP transacylase	acyl carrier protein[c] + Propanoyl-CoA[c] <=> Coenzyme A[c] + Propionyl-ACP (n-C3:0ACP)[c]	2.3.1.180	XNR_0396 or XNR_4511	-1000	1000	Fatty acid biosynthesis	Included by getModelFromHomology
	PCPpdsredO	peptidyl-carrier-protein phosphodiesterase (redO)	peptidyl carrier protein (redO)[c] + H2O[c] => Apo-[acyl-carrier-protein][c] + H+[c] + Pantetheine 4'-phosphate[c]	3.1.4.14	XNR_3044	0	1000	Undecylprodigiosin Biosynthesis	Included by getModelFromHomology
	PDH3	Pyruvate dehydrogenase (cytochrome)	H2O[c] + Pyruvate[c] + Ubiquinone[c] => Acetate[c] + CO2[c] + ubiquinol-8[c]	1.2.5.1	XNR_0668	0	1000	Pyruvate metabolism	Included by getModelFromHomology
	PDH4	pyruvate dehydrogenase (acetyl-transferring)	H+[c] + lipoamide[c] + Pyruvate[c] => S-Acetyldihydrolipoamide[c] + CO2[c]	1.2.4.1	XNR_3054 or XNR_3055 or XNR_3067 or XNR_3068 or XNR_4526 or XNR_4699	0	1000	Glyoxylate and dicarboxylate metabolism	Included by getModelFromHomology
	PDHe3hr	Dihydrolipoamide dehydrogenase	dihydrolipoamide[c] + Nicotinamide adenine dinucleotide[c] <=> H+[c] + lipoamide[c] + Nicotinamide adenine dinucleotide - reduced[c]	1.8.1.4	XNR_0677 or XNR_4014 or XNR_4702 or XNR_5676	-1000	1000	Glycine, serine and threonine metabolism	Included by getModelFromHomology
	PDX5POi	pyridoxine 5'-phosphate oxidase	O2[c] + Pyridoxine 5'-phosphate[c] => Hydrogen peroxide[c] + Pyridoxal 5'-phosphate[c]	1.4.3.5	XNR_2238 or XNR_2267	0	1000	Vitamin B6 metabolism	Included by getModelFromHomology
	PENAM	Penicillin amidohydrolase	H2O[c] + Penicillin G[c] <=> 6-Aminopenicillanate[c] + Phenylacetic acid[c]	3.5.1.11	XNR_2131 or XNR_2225	-1000	1000	Cysteine metabolism	Included by getModelFromHomology
	PEPCK	phosphoenolpyruvate carboxykinase (GTP)	GTP[c] + Oxaloacetate[c] <=> CO2[c] + GDP[c] + Phosphoenolpyruvate[c]	4.1.1.32	XNR_4062	-1000	1000	Citric Acid Cycle	Included by getModelFromHomology
	PFK	phosphofructokinase	ATP[c] + D-Fructose 6-phosphate[c] => ADP[c] + D-Fructose 1,6-bisphosphate[c] + H+[c]	2.7.1.11	XNR_1407 or XNR_5592	0	1000		Included by getModelFromHomology
	PFK_2	Phosphofructokinase	ATP[c] + D-Tagatose 6-phosphate[c] => ADP[c] + H+[c] + D-Tagatose 1,6-biphosphate[c]	2.7.1.11, 2.7.1.56, 2.7.1.144	XNR_0027 or XNR_1407 or XNR_2410 or XNR_5592	0	1000	Galactose metabolism	Included by getModelFromHomology
	PFK_3	phosphofructokinase (s7p)	ATP[c] + Sedoheptulose 7-phosphate[c] => ADP[c] + H+[c] + Sedoheptulose 1,7-bisphosphate[c]	2.7.1.11	XNR_1407 or XNR_5592	0	1000	pathway	Included by getModelFromHomology
	PGAMT	phosphoglucosamine mutase	D-Glucosamine 1-phosphate[c] <=> D-Glucosamine 6-phosphate[c]	5.4.2.10	XNR_3762	-1000	1000		Included by getModelFromHomology
	PGCD	phosphoglycerate dehydrogenase	3-Phospho-D-glycerate[c] + Nicotinamide adenine dinucleotide[c] => 3-Phosphohydroxypyruvate[c] + H+[c] + Nicotinamide adenine dinucleotide - reduced[c]	1.1.1.95	XNR_1318	0	1000	Glycine, serine and threonine metabolism	Included by getModelFromHomology
	PGI	glucose-6-phosphate isomerase	D-Glucose 6-phosphate[c] <=> D-Fructose 6-phosphate[c]	5.3.1.9	XNR_4924	-1000	1000		Included by getModelFromHomology
	PGIA	alpha-D-Glucose 6-phosphate ketol-isomerase	alpha-D-Glucose 6-phosphate[c] <=> beta-D-Fructose 6-phosphate[c]	5.3.1.9	XNR_4924	-1000	1000		Included by getModelFromHomology
	PGK	phosphoglycerate kinase	3-Phospho-D-glycerate[c] + ATP[c] <=> 3-Phospho-D-glyceroyl phosphate[c] + ADP[c]	2.7.2.3	XNR_4920	-1000	1000		Included by getModelFromHomology
	PGL	6-phosphogluconolactonase	6-phospho-D-glucono-1,5-lactone[c] + H2O[c] => 6-Phospho-D-gluconate[c] + H+[c]	3.1.1.31	XNR_4925	0	1000	pathway	Included by getModelFromHomology
	PGLYCP	2-phosphoglycerate phosphatase;phosphoglycolate phosphatase;	2-phosphoglycolate[c] + H2O[c] => Glycolate[c] + Phosphate[c]	3.1.3.18	XNR_2337	0	1000		Included by getModelFromHomology
	PGM	phosphoglycerate mutase	D-Glycerate 2-phosphate[c] <=> 3-Phospho-D-glycerate[c]	5.4.2.11 or 5.4.2.12	XNR_3385 or XNR_4361	-1000	1000		Included by getModelFromHomology
	PGMT	phosphoglucomutase	D-Glucose 1-phosphate[c] <=> D-Glucose 6-phosphate[c]	5.4.2.2	XNR_5582	-1000	1000	Starch and sucrose metabolism	Included by getModelFromHomology
	PGSA120	Phosphatidylglycerol synthase (n-C12:0)	CDP-1,2-didodecanoylglycerol[c] + Glycerol 3-phosphate[c] => CMP[c] + H+[c] + Phosphatidylglycerophosphate (didodecanoyl, n-C12:0)[c]	2.7.8.5	XNR_1110 or XNR_5326	0	1000	Glycerophospholipid metabolism	Included by getModelFromHomology
	PGSA140	Phosphatidylglycerol synthase (n-C14:0)	CDP-1,2-ditetradecanoylglycerol[c] + Glycerol 3-phosphate[c] => CMP[c] + H+[c] + Phosphatidylglycerophosphate (ditetradecanoyl, n-C14:0)[c]	2.7.8.5	XNR_1110 or XNR_5326	0	1000	Glycerophospholipid metabolism	Included by getModelFromHomology
	PGSA141	Phosphatidylglycerol synthase (n-C14:1)	CDP-1,2-ditetradec-7-enoylglycerol[c] + Glycerol 3-phosphate[c] => CMP[c] + H+[c] + Phosphatidylglycerophosphate (ditetradec-7-enoyl, n-C14:1)[c]	2.7.8.5	XNR_1110 or XNR_5326	0	1000	Glycerophospholipid metabolism	Included by getModelFromHomology
	PGSA150	Phosphatidylglycerol synthase (n-C15:0)	CDP-1,2-dipentadecanoylglycerol[c] + Glycerol 3-phosphate[c] => CMP[c] + H+[c] + Phosphatidylglycerophosphate (dipentadecanoyl, n-C15:0)[c]	2.7.8.5	XNR_1110 or XNR_5326	0	1000	Glycerophospholipid metabolism	Included by getModelFromHomology
	PGSA160	Phosphatidylglycerol synthase (n-C16:0)	CDP-1,2-dihexadecanoylglycerol[c] + Glycerol 3-phosphate[c] => CMP[c] + H+[c] + Phosphatidylglycerophosphate (dihexadecanoyl, n-C16:0)[c]	2.7.8.5	XNR_1110 or XNR_5326	0	1000	Glycerophospholipid metabolism	Included by getModelFromHomology
	PGSA161	Phosphatidylglycerol synthase (n-C16:1)	CDP-1,2-dihexadec-9-enoylglycerol[c] + Glycerol 3-phosphate[c] => CMP[c] + H+[c] + Phosphatidylglycerophosphate (dihexadec-9-enoyl, n-C16:1)[c]	2.7.8.5	XNR_1110 or XNR_5326	0	1000	Glycerophospholipid metabolism	Included by getModelFromHomology
	PGSA170	Phosphatidylglycerol synthase (n-C17:0)	CDP-1,2-diheptadecanoylglycerol[c] + Glycerol 3-phosphate[c] => CMP[c] + H+[c] + Phosphatidylglycerophosphate (diheptadecanoyl, n-C17:0)[c]	2.7.8.5	XNR_1110 or XNR_5326	0	1000	Glycerophospholipid metabolism	Included by getModelFromHomology
	PGSA180	Phosphatidylglycerol synthase (n-C18:0)	CDP-1,2-dioctadecanoylglycerol[c] + Glycerol 3-phosphate[c] => CMP[c] + H+[c] + Phosphatidylglycerophosphate (dioctadecanoyl, n-C18:0)[c]	2.7.8.5	XNR_1110 or XNR_5326	0	1000	Glycerophospholipid metabolism	Included by getModelFromHomology
	PGSA181	Phosphatidylglycerol synthase (n-C18:1)	CDP-1,2-dioctadec-11-enoylglycerol[c] + Glycerol 3-phosphate[c] => CMP[c] + H+[c] + Phosphatidylglycerophosphate (dioctadec-11-enoyl, n-C18:1)[c]	2.7.8.5	XNR_1110 or XNR_5326	0	1000	Glycerophospholipid metabolism	Included by getModelFromHomology
	PGSAai150	Phosphatidylglycerol synthase (ante-iso-C15:0)	CDP-1,2-diante-isopentadecanoylglycerol[c] + Glycerol 3-phosphate[c] => CMP[c] + H+[c] + Phosphatidylglycerophosphate (diante-isopentadecanoyl, ante-iso-C15:0)[c]	2.7.8.5	XNR_1110 or XNR_5326	0	1000	Glycerophospholipid metabolism	Included by getModelFromHomology
	PGSAai170	Phosphatidylglycerol synthase (ante-iso-C17:0)	CDP-1,2-diante-isoheptadecanoylglycerol[c] + Glycerol 3-phosphate[c] => CMP[c] + H+[c] + Phosphatidylglycerophosphate (diante-isoheptadecanoyl, ante-iso-C17:0)[c]	2.7.8.5	XNR_1110 or XNR_5326	0	1000	Glycerophospholipid metabolism	Included by getModelFromHomology
	PGSAi140	Phosphatidylglycerol synthase (iso-C14:0)	CDP-1,2-diisotetradecanoylglycerol[c] + Glycerol 3-phosphate[c] => CMP[c] + H+[c] + Phosphatidylglycerophosphate (diisotetradecanoyl, iso-C14:0)[c]	2.7.8.5	XNR_1110 or XNR_5326	0	1000	Glycerophospholipid metabolism	Included by getModelFromHomology
	PGSAi150	Phosphatidylglycerol synthase (iso-C15:0)	CDP-1,2-diisopentadecanoylglycerol[c] + Glycerol 3-phosphate[c] => CMP[c] + H+[c] + Phosphatidylglycerophosphate (diisopentadecanoyl, iso-C15:0)[c]	2.7.8.5	XNR_1110 or XNR_5326	0	1000	Glycerophospholipid metabolism	Included by getModelFromHomology
	PGSAi160	Phosphatidylglycerol synthase (iso-C16:0)	CDP-1,2-diisohexadecanoylglycerol[c] + Glycerol 3-phosphate[c] => CMP[c] + H+[c] + Phosphatidylglycerophosphate (diisohexadecanoyl, iso-C16:0)[c]	2.7.8.5	XNR_1110 or XNR_5326	0	1000	Glycerophospholipid metabolism	Included by getModelFromHomology
	PGSAi170	Phosphatidylglycerol synthase (iso-C17:0)	CDP-1,2-diisoheptadecanoylglycerol[c] + Glycerol 3-phosphate[c] => CMP[c] + H+[c] + Phosphatidylglycerophosphate (diisoheptadecanoyl, iso-C17:0)[c]	2.7.8.5	XNR_1110 or XNR_5326	0	1000	Glycerophospholipid metabolism	Included by getModelFromHomology
	PGSAi180	Phosphatidylglycerol synthase (iso-C18:0)	CDP-1,2-diisooctadecanoylglycerol[c] + Glycerol 3-phosphate[c] => CMP[c] + H+[c] + Phosphatidylglycerophosphate (diisooctadecanoyl, iso-C18:0)[c]	2.7.8.5	XNR_1110 or XNR_5326	0	1000	Glycerophospholipid metabolism	Included by getModelFromHomology
	PHACTE	phenylacetyl-CoA thioesterase	H2O[c] + Phenylacetyl-CoA[c] => Coenzyme A[c] + H+[c] + Phenylacetic acid[c]	3.1.2.-	XNR_2156	0	1000	Phenylalanine metabolism	Included by getModelFromHomology
	PHCD	L-1-pyrroline-3-hydroxy-5-carboxylate dehydrogenase	L-1-Pyrroline-3-hydroxy-5-carboxylate[c] + 2 H2O[c] + Nicotinamide adenine dinucleotide[c] => L-erythro-4-Hydroxyglutamate[c] + H+[c] + Nicotinamide adenine dinucleotide - reduced[c]	1.2.1.88	XNR_1311 or XNR_2157	0	1000	Arginine and proline metabolism	Included by getModelFromHomology
	PHETA1	phenylalanine transaminase	2-Oxoglutarate[c] + L-Phenylalanine[c] <=> L-Glutamate[c] + Phenylpyruvate[c]	2.6.1.9	XNR_2937 or XNR_3189 or XNR_3703 or XNR_4825 or XNR_4967	-1000	1000	Phenylalanine metabolism	Included by getModelFromHomology
	PHETRS	Phenylalanyl-tRNA synthetase	ATP[c] + L-Phenylalanine[c] + tRNA(Phe)[c] => AMP[c] + L-Phenylalanyl-tRNA(Phe)[c] + Diphosphate[c]	6.1.1.20	XNR_5236 and XNR_5235	0	1000	tRNA Charging	Included by getModelFromHomology
	PHYFLUDS	all-trans phytofluene desaturase	Hydrogen-acceptor[c] + all-transphytofluene[c] => Hydrogen-donor[c] + all-trans-zeta-carotene[c]		XNR_5684	0	1000	Carotenoid biosynthesis	Included by getModelFromHomology
	PHYSYN	phytoene synthase	prephytoenediphosphate[c] => 15-cis-phytoene[c] + Diphosphate[c]		XNR_0271 or XNR_5685	0	1000	Carotenoid biosynthesis	Included by getModelFromHomology
	PHYTDES	phytoene desaturase;all-trans-phytoene desaturase;15-cis-phytoene desaturase	15-cis-phytoene[c] + Hydrogen-acceptor[c] => all-transphytofluene[c] + Hydrogen-donor[c]		XNR_5684	0	1000	Carotenoid biosynthesis	Included by getModelFromHomology
	PHYTES	phytoene synthase;prephytoene diphosphate synthase;prephytoene-diphosphate synthase;prephytoene synthase	2 Geranylgeranyl diphosphate[c] => Diphosphate[c] + prephytoenediphosphate[c]		XNR_0271 or XNR_5685	0	1000	Carotenoid biosynthesis	Included by getModelFromHomology
	PINOS120	Phosphatidylinositol synthase (n-C12:0)	CDP-1,2-didodecanoylglycerol[c] + myo-Inositol[c] => CMP[c] + H+[c] + phosphatidylinositol (didodecanoyl, n-C12:0)[c]		XNR_5326	0	1000	Glycerophospholipid metabolism	Included by getModelFromHomology
	PINOS140	Phosphatidylinositol synthase (n-C14:0)	CDP-1,2-ditetradecanoylglycerol[c] + myo-Inositol[c] => CMP[c] + H+[c] + phosphatidylinositol (ditetradecanoyl, n-C14:0)[c]		XNR_5326	0	1000	Glycerophospholipid metabolism	Included by getModelFromHomology
	PINOS141	Phosphatidylinositol synthase (n-C14:1)	CDP-1,2-ditetradec-7-enoylglycerol[c] + myo-Inositol[c] => CMP[c] + H+[c] + phosphatidylinositol (ditetradec-7-enoyl, n-C14:1)[c]		XNR_5326	0	1000	Glycerophospholipid metabolism	Included by getModelFromHomology
	PINOS150	Phosphatidylinositol synthase (n-C15:0)	CDP-1,2-dipentadecanoylglycerol[c] + myo-Inositol[c] => CMP[c] + H+[c] + phosphatidylinositol (dipentadecanoyl, n-C15:0)[c]		XNR_5326	0	1000	Glycerophospholipid metabolism	Included by getModelFromHomology
	PINOS160	Phosphatidylinositol synthase (n-C16:0)	CDP-1,2-dihexadecanoylglycerol[c] + myo-Inositol[c] => CMP[c] + H+[c] + phosphatidylinositol (dihexadecanoyl, n-C16:0)[c]		XNR_5326	0	1000	Glycerophospholipid metabolism	Included by getModelFromHomology
	PINOS161	Phosphatidylinositol synthase (n-C16:1)	CDP-1,2-dihexadec-9-enoylglycerol[c] + myo-Inositol[c] => CMP[c] + H+[c] + phosphatidylinositol (dihexadec-9enoyl, n-C16:1)[c]		XNR_5326	0	1000	Glycerophospholipid metabolism	Included by getModelFromHomology
	PINOS170	Phosphatidylinositol synthase (n-C17:0)	CDP-1,2-diheptadecanoylglycerol[c] + myo-Inositol[c] => CMP[c] + H+[c] + phosphatidylinositol (diheptadecanoyl, n-C17:0)[c]		XNR_5326	0	1000	Glycerophospholipid metabolism	Included by getModelFromHomology
	PINOS180	Phosphatidylinositol synthase (n-C18:0)	CDP-1,2-dioctadecanoylglycerol[c] + myo-Inositol[c] => CMP[c] + H+[c] + phosphatidylinositol (dioctadecanoyl, n-C18:0)[c]		XNR_5326	0	1000	Glycerophospholipid metabolism	Included by getModelFromHomology
	PINOS181	Phosphatidylinositol synthase (n-C18:1)	CDP-1,2-dioctadec-11-enoylglycerol[c] + myo-Inositol[c] => CMP[c] + H+[c] + phosphatidylinositol (dioctadec-11-enoyl, n-C18:1)[c]		XNR_5326	0	1000	Glycerophospholipid metabolism	Included by getModelFromHomology
	PINOSai150	Phosphatidylinositol synthase (ante-iso-C15:0)	CDP-1,2-diante-isopentadecanoylglycerol[c] + myo-Inositol[c] => CMP[c] + H+[c] + phosphatidylinositol (diante-isopentadecanoyl, ante-iso-C15:0)[c]		XNR_5326	0	1000	Glycerophospholipid metabolism	Included by getModelFromHomology
	PINOSai170	Phosphatidylinositol synthase (ante-iso-C17:0)	CDP-1,2-diante-isoheptadecanoylglycerol[c] + myo-Inositol[c] => CMP[c] + H+[c] + phosphatidylinositol (diante-isoheptadecanoyl, ante-iso-C17:0)[c]		XNR_5326	0	1000	Glycerophospholipid metabolism	Included by getModelFromHomology
	PINOSi140	Phosphatidylinositol synthase (iso-C14:0)	CDP-1,2-diisotetradecanoylglycerol[c] + myo-Inositol[c] => CMP[c] + H+[c] + phosphatidylinositol (diisotetradecanoyl, iso-C14:0)[c]		XNR_5326	0	1000	Glycerophospholipid metabolism	Included by getModelFromHomology
	PINOSi150	Phosphatidylinositol synthase (iso-C15:0)	CDP-1,2-diisopentadecanoylglycerol[c] + myo-Inositol[c] => CMP[c] + H+[c] + phosphatidylinositol (diisopentadecanoyl, iso-C15:0)[c]		XNR_5326	0	1000	Glycerophospholipid metabolism	Included by getModelFromHomology
	PINOSi160	Phosphatidylinositol synthase (iso-C16:0)	CDP-1,2-diisohexadecanoylglycerol[c] + myo-Inositol[c] => CMP[c] + H+[c] + phosphatidylinositol (diisohexadecanoyl, iso-C16:0)[c]		XNR_5326	0	1000	Glycerophospholipid metabolism	Included by getModelFromHomology
	PINOSi170	Phosphatidylinositol synthase (iso-C17:0)	CDP-1,2-diisoheptadecanoylglycerol[c] + myo-Inositol[c] => CMP[c] + H+[c] + phosphatidylinositol (diisoheptadecanoyl, iso-C17:0)[c]		XNR_5326	0	1000	Glycerophospholipid metabolism	Included by getModelFromHomology
	PINOSi180	Phosphatidylinositol synthase (iso-C18:0)	CDP-1,2-diisooctadecanoylglycerol[c] + myo-Inositol[c] => CMP[c] + H+[c] + phosphatidylinositol (diisooctadecanoyl, iso-C18:0)[c]		XNR_5326	0	1000	Glycerophospholipid metabolism	Included by getModelFromHomology
	PMANM	phosphomannomutase	D-Mannose 1-phosphate[c] <=> D-Mannose 6-phosphate[c]	5.4.2.8	XNR_1914 or XNR_4011 or XNR_5456	-1000	1000	Fructose and mannose metabolism	Included by getModelFromHomology
	PMPK	phosphomethylpyrimidine kinase	4-Amino-2-methyl-5-phosphomethylpyrimidine[c] + ATP[c] => 2-Methyl-4-amino-5-hydroxymethylpyrimidine diphosphate[c] + ADP[c]	2.7.4.7	XNR_1243	0	1000	Thiamine metabolism	Included by getModelFromHomology
	PNP	Purine-nucleoside phosphorylase	H+[c] + Nicotinamide[c] + alpha-D-Ribose 1-phosphate[c] <=> Phosphate[c] + N-Ribosylnicotinamide[c]	2.4.2.1	XNR_4012	-1000	1000	Nicotinate and nicotinamide metabolism	Included by getModelFromHomology
	PNTK	pantothenate kinase	ATP[c] + (R)-Pantothenate[c] => D-4'-Phosphopantothenate[c] + ADP[c] + H+[c]	2.7.1.33	XNR_3476 or XNR_3763	0	1000	Pantothenate and CoA biosynthesis	Included by getModelFromHomology
	POR_1	protochlorophyllide oxidoreductase	chlorophyllidea[c] + Nicotinamide adenine dinucleotide phosphate[c] <=> H+[c] + Nicotinamide adenine dinucleotide phosphate - reduced[c] + protochlorophyllidea[c]	1.3.1.33	XNR_0646 or XNR_0883 or XNR_0949 or XNR_1292	-1000	1000	Porphyrin and chlorophyll metabolism	Included by getModelFromHomology
	POX3	pyruvate oxidase	Flavin adenine dinucleotide oxidized[c] + H2O[c] + Pyruvate[c] => Acetate[c] + CO2[c] + Flavin adenine dinucleotide reduced[c]	1.2.2.2	XNR_0668	0	1000	Oxidative phosphorylation	Included by getModelFromHomology
	PPA	inorganic diphosphatase	H2O[c] + Diphosphate[c] => H+[c] + 2 Phosphate[c]	3.6.1.1	XNR_3425	0	1000	Oxidative phosphorylation	Included by getModelFromHomology
	PPAKr	Propionate kinase	ADP[c] + Propanoyl phosphate[c] => ATP[c] + Propionate (n-C3:0)[c]	2.7.2.1	XNR_1409	0	1000	Propanoate metabolism	Included by getModelFromHomology
	PPBNGS	porphobilinogen synthase	2 5-Amino-4-oxopentanoate[c] => 2 H2O[c] + H+[c] + Porphobilinogen[c]	4.2.1.24	XNR_3534	0	1000	Porphyrin and chlorophyll metabolism	Included by getModelFromHomology
	PPC	phosphoenolpyruvate carboxylase	CO2[c] + H2O[c] + Phosphoenolpyruvate[c] => H+[c] + Oxaloacetate[c] + Phosphate[c]	4.1.1.31	XNR_2069	0	1000	Pyruvate metabolism	Included by getModelFromHomology
	PPCDC	phosphopantothenoylcysteine decarboxylase	N-((R)-4-Phosphopantothenoyl)-L-cysteine[c] + H+[c] => CO2[c] + Pantetheine 4'-phosphate[c]	4.1.1.36	XNR_5374	0	1000	Pantothenate and CoA biosynthesis	Included by getModelFromHomology
	PPCOAC	propionyl-CoA carboxylase	ATP[c] + Bicarbonate[c] + Propanoyl-CoA[c] => ADP[c] + H+[c] + (S)-Methylmalonyl-CoA[c] + Phosphate[c]	6.4.1.3	XNR_2274 or (XNR_4212 and XNR_2273) or XNR_4211 or XNR_2274 or (XNR_4212 and XNR_2273) or XNR_4211	0	1000	Propanoate metabolism	Included by getModelFromHomology
	PPDK	Pyruvate,phosphate dikinase	ATP[c] + Phosphate[c] + Pyruvate[c] <=> AMP[c] + H+[c] + Phosphoenolpyruvate[c] + Diphosphate[c]	2.7.9.1	XNR_4449	-1000	1000		Included by getModelFromHomology
	PPGPPDP	guanosine-3',5'-bis(diphosphate) 3'-diphosphatase	H2O[c] + Guanosine 3',5'-bis(diphosphate)[c] => GDP[c] + Diphosphate[c]	3.1.7.2	XNR_1071 or XNR_5340	0	1000	Purine metabolism	Included by getModelFromHomology
	PPK2r	polyphosphate kinase	ATP[c] + Diphosphate[c] => ADP[c] + Inorganic triphosphate[c]	2.7.4.1	XNR_3293	0	1000	Oxidative phosphorylation	Included by getModelFromHomology
	PPM	phosphopentomutase	alpha-D-Ribose 1-phosphate[c] <=> alpha-D-Ribose 5-phosphate[c]	5.4.2.2	XNR_5582	-1000	1000	pathway	Included by getModelFromHomology
	PPM2	phosphopentomutase 2 (deoxyribose)	2-Deoxy-D-ribose 1-phosphate[c] <=> 2-Deoxy-D-ribose 5-phosphate[c]	5.4.2.7	XNR_5582	-1000	1000	pathway	Included by getModelFromHomology
	PPNCL2	phosphopantothenate-cysteine ligase	D-4'-Phosphopantothenate[c] + CTP[c] + L-Cysteine[c] => N-((R)-4-Phosphopantothenoyl)-L-cysteine[c] + CMP[c] + H+[c] + Diphosphate[c]	6.3.2.5	XNR_5374	0	1000		Included by getModelFromHomology
	PPNCL3	(R)-4'-Phosphopantothenate:L-cysteine ligase	D-4'-Phosphopantothenate[c] + ATP[c] + L-Cysteine[c] => N-((R)-4-Phosphopantothenoyl)-L-cysteine[c] + AMP[c] + H+[c] + Diphosphate[c]	6.3.2.5	XNR_5374	0	1000	Pantothenate and CoA biosynthesis	Included by getModelFromHomology
	PPND	prephenate dehydrogenase	Nicotinamide adenine dinucleotide[c] + Prephenate[c] => 3-(4-Hydroxyphenyl)pyruvate[c] + CO2[c] + Nicotinamide adenine dinucleotide - reduced[c]	1.3.1.12	XNR_5061	0	1000	Phenylalanine, tyrosine and tryptophan biosynthesis	Included by getModelFromHomology
	PPNDH	prephenate dehydratase	H+[c] + Prephenate[c] => CO2[c] + H2O[c] + Phenylpyruvate[c]	4.2.1.51	XNR_2921	0	1000	Phenylalanine, tyrosine and tryptophan biosynthesis	Included by getModelFromHomology
	PPPGO	protoporphyrinogen oxidase (aerobic)	1.5 O2[c] + Protoporphyrinogen IX[c] => 3 H2O[c] + Protoporphyrin[c]	1.3.3.4	XNR_0759	0	1000	Porphyrin and chlorophyll metabolism	Included by getModelFromHomology
	PPPNDO	3-phenylpropionate dioxygenase	H+[c] + Nicotinamide adenine dinucleotide - reduced[c] + O2[c] + 3-phenylpropanoate[c] => 3-(5,6-dihydroxycyclohexa-1,3-dien-1-yl)propanoate[c] + Nicotinamide adenine dinucleotide[c]	1.14.12.19	XNR_0761 or XNR_4478 or XNR_4772 or XNR_4939	0	1000	Phenylalanine metabolism	Included by getModelFromHomology
	PPS	Pyruvate,water dikinase	ATP[c] + H2O[c] + Pyruvate[c] => AMP[c] + 2 H+[c] + Phosphoenolpyruvate[c] + Phosphate[c]	2.7.9.2	XNR_4449	0	1000	Pyruvate metabolism	Included by getModelFromHomology
	PPTRIAT	phosphinothricin N-acetyltransferase	Acetyl-CoA[c] + L-phosphinothricin[c] => Coenzyme A[c] + H+[c] + N-acetylphosphinothricin[c]	2.3.1.183	XNR_2143	0	1000		Included by getModelFromHomology
	PPTSERDC	phosphatidylserine decarboxylase	H+[c] + phosphatidylserine (dioctadec-11-enoyl, n-C18:1)[c] => CO2[c] + L-1-PHOSPHATIDYL-ETHANOLAMINE[c]	4.1.1.65	XNR_0461	0	1000	Glycerophospholipid metabolism	Included by getModelFromHomology
	PPTT	trans-pentaprenyltranstransferase	Isopentenyl diphosphate[c] + all-trans-Pentaprenyl diphosphate[c] => all-trans-Hexaprenyl diphosphate[c] + Diphosphate[c]		XNR_3654	0	1000	Ubiquinone and other terpenoid-quinone biosynthesis	Included by getModelFromHomology
	PRAGSr	phosphoribosylglycinamide synthase	ATP[c] + Glycine[c] + 5-Phospho-beta-D-ribosylamine[c] => ADP[c] + N1-(5-Phospho-D-ribosyl)glycinamide[c] + H+[c] + Phosphate[c]	6.3.4.13	XNR_2857	0	1000	Purine metabolism	Included by getModelFromHomology
	PRAIS	phosphoribosylaminoimidazole synthase	ATP[c] + 2-(Formamido)-N1-(5-phospho-D-ribosyl)acetamidine[c] => ADP[c] + 5-amino-1-(5-phospho-D-ribosyl)imidazole[c] + 2 H+[c] + Phosphate[c]	6.3.3.1	XNR_2841	0	1000	Purine metabolism	Included by getModelFromHomology
	PRAIi	phosphoribosylanthranilate isomerase (irreversible)	N-(5-Phospho-D-ribosyl)anthranilate[c] <=> 1-(2-Carboxyphenylamino)-1-deoxy-D-ribulose 5-phosphate[c]	5.3.1.24	XNR_4829	-1000	1000	Phenylalanine, tyrosine and tryptophan biosynthesis	Included by getModelFromHomology
	PRAMPC	phosphoribosyl-AMP cyclohydrolase	H2O[c] + 1-(5-Phosphoribosyl)-AMP[c] => 1-(5-Phosphoribosyl)-5-[(5-phosphoribosylamino)methylideneamino]imidazole-4-carboxamide[c]	3.5.4.19	XNR_4834	0	1000	Histidine metabolism	Included by getModelFromHomology
	PRASCSi	phosphoribosylaminoimidazolesuccinocarboxamide synthase	5-amino-1-(5-phospho-D-ribosyl)imidazole-4-carboxylate[c] + L-Aspartate[c] + ATP[c] => (S)-2-[5-Amino-1-(5-phospho-D-ribosyl)imidazole-4-carboxamido]succinate[c] + ADP[c] + H+[c] + Phosphate[c]	6.3.2.6	XNR_2854	0	1000	Purine metabolism	Included by getModelFromHomology
	PRATPP	phosphoribosyl-ATP pyrophosphatase	H2O[c] + 1-(5-Phosphoribosyl)-ATP[c] => H+[c] + Diphosphate[c] + 1-(5-Phosphoribosyl)-AMP[c]	3.6.1.31	XNR_5410	0	1000	Histidine metabolism	Included by getModelFromHomology
	PRMICI	1-(5-phosphoribosyl)-5-[(5-phosphoribosylamino)methylideneamino)imidazole-4-carboxamide isomerase (irreversible)	1-(5-Phosphoribosyl)-5-[(5-phosphoribosylamino)methylideneamino]imidazole-4-carboxamide[c] <=> 5-[(5-phospho-1-deoxyribulos-1-ylamino)methylideneamino]-1-(5-phosphoribosyl)imidazole-4-carboxamide[c]	5.3.1.16	XNR_4829	-1000	1000	Histidine metabolism	Included by getModelFromHomology
	PROD2	Proline dehydrogenase	Flavin adenine dinucleotide oxidized[c] + L-Proline[c] => 1-Pyrroline-5-carboxylate[c] + Flavin adenine dinucleotide reduced[c] + H+[c]	1.5.99.8	XNR_1312	0	1000	Arginine and proline metabolism	Included by getModelFromHomology
	PROTRS	Prolyl-tRNA synthetase	ATP[c] + L-Proline[c] + tRNA(Pro)[c] => AMP[c] + Diphosphate[c] + L-Prolyl-tRNA(Pro)[c]	6.1.1.15	XNR_1153	0	1000	tRNA Charging	Included by getModelFromHomology
	PRPPS	phosphoribosylpyrophosphate synthetase	ATP[c] + alpha-D-Ribose 5-phosphate[c] <=> AMP[c] + H+[c] + 5-Phospho-alpha-D-ribose 1-diphosphate[c]	2.7.6.1	XNR_2061	-1000	1000	Purine metabolism	Included by getModelFromHomology
	PSCVT	3-phosphoshikimate 1-carboxyvinyltransferase	Phosphoenolpyruvate[c] + Shikimate 5-phosphate[c] <=> 5-O-(1-Carboxyvinyl)-3-phosphoshikimate[c] + Phosphate[c]	2.5.1.19	XNR_1588	-1000	1000	Phenylalanine, tyrosine and tryptophan biosynthesis	Included by getModelFromHomology
	PSD120	Phosphatidylserine decarboxylase (n-C12:0)	H+[c] + phosphatidylserine (didodecanoyl, n-C12:0)[c] => CO2[c] + phosphatidylethanolamine (didodecanoyl, n-C12:0)[c]	4.1.1.65	XNR_0461	0	1000	Glycerophospholipid metabolism	Included by getModelFromHomology
	PSD140	Phosphatidylserine decarboxylase (n-C14:0)	H+[c] + phosphatidylserine (ditetradecanoyl, n-C14:0)[c] => CO2[c] + phosphatidylethanolamine (ditetradecanoyl, n-C14:0)[c]	4.1.1.65	XNR_0461	0	1000	Glycerophospholipid metabolism	Included by getModelFromHomology
	PSD141	Phosphatidylserine decarboxylase (n-C14:1)	H+[c] + phosphatidylserine (ditetradec-7-enoyl, n-C14:1)[c] => CO2[c] + phosphatidylethanolamine (ditetradec-7-enoyl, n-C14:1)[c]	4.1.1.65	XNR_0461	0	1000	Glycerophospholipid metabolism	Included by getModelFromHomology
	PSD150	Phosphatidylserine decarboxylase (n-C15:0)	H+[c] + phosphatidylserine (dipentadecanoyl, n-C15:0)[c] => CO2[c] + phosphatidylethanolamine (dipentadecanoyl, n-C15:0)[c]	4.1.1.65	XNR_0461	0	1000	Glycerophospholipid metabolism	Included by getModelFromHomology
	PSD160	Phosphatidylserine decarboxylase (n-C16:0)	H+[c] + phosphatidylserine (dihexadecanoyl, n-C16:0)[c] => CO2[c] + phosphatidylethanolamine (dihexadecanoyl, n-C16:0)[c]	4.1.1.65	XNR_0461	0	1000	Glycerophospholipid metabolism	Included by getModelFromHomology
	PSD161	Phosphatidylserine decarboxylase (n-C16:1)	H+[c] + phosphatidylserine (dihexadec-9-enoyl, n-C16:1)[c] => CO2[c] + phosphatidylethanolamine (dihexadec-9enoyl, n-C16:1)[c]	4.1.1.65	XNR_0461	0	1000	Glycerophospholipid metabolism	Included by getModelFromHomology
	PSD170	Phosphatidylserine decarboxylase (n-C17:0)	H+[c] + phosphatidylserine (diheptadecanoyl, n-C17:0)[c] => CO2[c] + phosphatidylethanolamine (diheptadecanoyl, n-C17:0)[c]	4.1.1.65	XNR_0461	0	1000	Glycerophospholipid metabolism	Included by getModelFromHomology
	PSD180	Phosphatidylserine decarboxylase (n-C18:0)	H+[c] + phosphatidylserine (dioctadecanoyl, n-C18:0)[c] => CO2[c] + phosphatidylethanolamine (dioctadecanoyl, n-C18:0)[c]	4.1.1.65	XNR_0461	0	1000	Glycerophospholipid metabolism	Included by getModelFromHomology
	PSD181	Phosphatidylserine decarboxylase (n-C18:1)	H+[c] + phosphatidylserine (dioctadec-11-enoyl, n-C18:1)[c] => CO2[c] + phosphatidylethanolamine (dioctadec-11-enoyl, n-C18:1)[c]	4.1.1.65	XNR_0461	0	1000	Glycerophospholipid metabolism	Included by getModelFromHomology
	PSDai150	Phosphatidylserine decarboxylase (ante-iso-C15:0)	H+[c] + phosphatidylserine (diante-isopentadecanoyl, ante-iso-C15:0)[c] => CO2[c] + phosphatidylethanolamine (diante-isopentadecanoyl, ante-iso-C15:0)[c]	4.1.1.65	XNR_0461	0	1000	Glycerophospholipid metabolism	Included by getModelFromHomology
	PSDai170	Phosphatidylserine decarboxylase (ante-iso-C17:0)	H+[c] + phosphatidylserine (diante-isoheptadecanoyl, ante-iso-C17:0)[c] => CO2[c] + phosphatidylethanolamine (diante-isoheptadecanoyl, ante-iso-C17:0)[c]	4.1.1.65	XNR_0461	0	1000	Glycerophospholipid metabolism	Included by getModelFromHomology
	PSDi140	Phosphatidylserine decarboxylase (iso-C14:0)	H+[c] + phosphatidylserine (diisotetradecanoyl, iso-C14:0)[c] => CO2[c] + phosphatidylethanolamine (diisotetradecanoyl, iso-C14:0)[c]	4.1.1.65	XNR_0461	0	1000	Glycerophospholipid metabolism	Included by getModelFromHomology
	PSDi150	Phosphatidylserine decarboxylase (iso-C15:0)	H+[c] + phosphatidylserine (diisopentadecanoyl, iso-C15:0)[c] => CO2[c] + phosphatidylethanolamine (diisopentadecanoyl, iso-C15:0)[c]	4.1.1.65	XNR_0461	0	1000	Glycerophospholipid metabolism	Included by getModelFromHomology
	PSDi160	Phosphatidylserine decarboxylase (iso-C16:0)	H+[c] + phosphatidylserine (diisohexadecanoyl, iso-C16:0)[c] => CO2[c] + phosphatidylethanolamine (diisohexadecanoyl, iso-C16:0)[c]	4.1.1.65	XNR_0461	0	1000	Glycerophospholipid metabolism	Included by getModelFromHomology
	PSDi170	Phosphatidylserine decarboxylase (iso-C17:0)	H+[c] + phosphatidylserine (diisoheptadecanoyl, iso-C17:0)[c] => CO2[c] + phosphatidylethanolamine (diisoheptadecanoyl, iso-C17:0)[c]	4.1.1.65	XNR_0461	0	1000	Glycerophospholipid metabolism	Included by getModelFromHomology
	PSDi180	Phosphatidylserine decarboxylase (iso-C18:0)	H+[c] + phosphatidylserine (diisooctadecanoyl, iso-C18:0)[c] => CO2[c] + phosphatidylethanolamine (diisooctadecanoyl, iso-C18:0)[c]	4.1.1.65	XNR_0461	0	1000	Glycerophospholipid metabolism	Included by getModelFromHomology
	PSERT	phosphoserine transaminase	3-Phosphohydroxypyruvate[c] + L-Glutamate[c] <=> 2-Oxoglutarate[c] + O-Phospho-L-serine[c]	2.6.1.52	XNR_2290	-1000	1000	Glycine, serine and threonine metabolism	Included by getModelFromHomology
	PSP_L	phosphoserine phosphatase (L-serine)	H2O[c] + O-Phospho-L-serine[c] <=> Phosphate[c] + L-Serine[c]	3.1.3.3	XNR_5015	-1000	1000	Glycine, serine and threonine metabolism	Included by getModelFromHomology
	PSSA120	Phosphatidylserine syntase (n-C12:0)	CDP-1,2-didodecanoylglycerol[c] + L-Serine[c] => CMP[c] + H+[c] + phosphatidylserine (didodecanoyl, n-C12:0)[c]	2.7.8.8	XNR_0462 or XNR_3542	0	1000	Glycerophospholipid metabolism	Included by getModelFromHomology
	PSSA140	Phosphatidylserine syntase (n-C14:0)	CDP-1,2-ditetradecanoylglycerol[c] + L-Serine[c] => CMP[c] + H+[c] + phosphatidylserine (ditetradecanoyl, n-C14:0)[c]	2.7.8.8	XNR_0462 or XNR_3542	0	1000	Glycerophospholipid metabolism	Included by getModelFromHomology
	PSSA141	Phosphatidylserine syntase (n-C14:1)	CDP-1,2-ditetradec-7-enoylglycerol[c] + L-Serine[c] => CMP[c] + H+[c] + phosphatidylserine (ditetradec-7-enoyl, n-C14:1)[c]	2.7.8.8	XNR_0462 or XNR_3542	0	1000	Glycerophospholipid metabolism	Included by getModelFromHomology
	PSSA150	Phosphatidylserine syntase (n-C15:0)	CDP-1,2-dipentadecanoylglycerol[c] + L-Serine[c] => CMP[c] + H+[c] + phosphatidylserine (dipentadecanoyl, n-C15:0)[c]	2.7.8.8	XNR_0462 or XNR_3542	0	1000	Glycerophospholipid metabolism	Included by getModelFromHomology
	PSSA160	Phosphatidylserine syntase (n-C16:0)	CDP-1,2-dihexadecanoylglycerol[c] + L-Serine[c] => CMP[c] + H+[c] + phosphatidylserine (dihexadecanoyl, n-C16:0)[c]	2.7.8.8	XNR_0462 or XNR_3542	0	1000	Glycerophospholipid metabolism	Included by getModelFromHomology
	PSSA161	Phosphatidylserine syntase (n-C16:1)	CDP-1,2-dihexadec-9-enoylglycerol[c] + L-Serine[c] => CMP[c] + H+[c] + phosphatidylserine (dihexadec-9-enoyl, n-C16:1)[c]	2.7.8.8	XNR_0462 or XNR_3542	0	1000	Glycerophospholipid metabolism	Included by getModelFromHomology
	PSSA170	Phosphatidylserine syntase (n-C17:0)	CDP-1,2-diheptadecanoylglycerol[c] + L-Serine[c] => CMP[c] + H+[c] + phosphatidylserine (diheptadecanoyl, n-C17:0)[c]	2.7.8.8	XNR_0462 or XNR_3542	0	1000	Glycerophospholipid metabolism	Included by getModelFromHomology
	PSSA180	Phosphatidylserine syntase (n-C18:0)	CDP-1,2-dioctadecanoylglycerol[c] + L-Serine[c] => CMP[c] + H+[c] + phosphatidylserine (dioctadecanoyl, n-C18:0)[c]	2.7.8.8	XNR_0462 or XNR_3542	0	1000	Glycerophospholipid metabolism	Included by getModelFromHomology
	PSSA181	Phosphatidylserine syntase (n-C18:1)	CDP-1,2-dioctadec-11-enoylglycerol[c] + L-Serine[c] => CMP[c] + H+[c] + phosphatidylserine (dioctadec-11-enoyl, n-C18:1)[c]	2.7.8.8	XNR_0462 or XNR_3542	0	1000	Glycerophospholipid metabolism	Included by getModelFromHomology
	PSSAai150	Phosphatidylserine syntase (ante-iso-C15:0)	CDP-1,2-diante-isopentadecanoylglycerol[c] + L-Serine[c] => CMP[c] + H+[c] + phosphatidylserine (diante-isopentadecanoyl, ante-iso-C15:0)[c]	2.7.8.8	XNR_0462 or XNR_3542	0	1000	Glycerophospholipid metabolism	Included by getModelFromHomology
	PSSAai170	Phosphatidylserine syntase (ante-iso-C17:0)	CDP-1,2-diante-isoheptadecanoylglycerol[c] + L-Serine[c] => CMP[c] + H+[c] + phosphatidylserine (diante-isoheptadecanoyl, ante-iso-C17:0)[c]	2.7.8.8	XNR_0462 or XNR_3542	0	1000	Glycerophospholipid metabolism	Included by getModelFromHomology
	PSSAi140	Phosphatidylserine syntase (iso-C14:0)	CDP-1,2-diisotetradecanoylglycerol[c] + L-Serine[c] => CMP[c] + H+[c] + phosphatidylserine (diisotetradecanoyl, iso-C14:0)[c]	2.7.8.8	XNR_0462 or XNR_3542	0	1000	Glycerophospholipid metabolism	Included by getModelFromHomology
	PSSAi150	Phosphatidylserine syntase (iso-C15:0)	CDP-1,2-diisopentadecanoylglycerol[c] + L-Serine[c] => CMP[c] + H+[c] + phosphatidylserine (diisopentadecanoyl, iso-C15:0)[c]	2.7.8.8	XNR_0462 or XNR_3542	0	1000	Glycerophospholipid metabolism	Included by getModelFromHomology
	PSSAi160	Phosphatidylserine syntase (iso-C16:0)	CDP-1,2-diisohexadecanoylglycerol[c] + L-Serine[c] => CMP[c] + H+[c] + phosphatidylserine (diisohexadecanoyl, iso-C16:0)[c]	2.7.8.8	XNR_0462 or XNR_3542	0	1000	Glycerophospholipid metabolism	Included by getModelFromHomology
	PSSAi170	Phosphatidylserine syntase (iso-C17:0)	CDP-1,2-diisoheptadecanoylglycerol[c] + L-Serine[c] => CMP[c] + H+[c] + phosphatidylserine (diisoheptadecanoyl, iso-C17:0)[c]	2.7.8.8	XNR_0462 or XNR_3542	0	1000	Glycerophospholipid metabolism	Included by getModelFromHomology
	PSSAi180	Phosphatidylserine syntase (iso-C18:0)	CDP-1,2-diisooctadecanoylglycerol[c] + L-Serine[c] => CMP[c] + H+[c] + phosphatidylserine (diisooctadecanoyl, iso-C18:0)[c]	2.7.8.8	XNR_0462 or XNR_3542	0	1000	Glycerophospholipid metabolism	Included by getModelFromHomology
	PTA2	Phosphate acetyltransferase	Phosphate[c] + Propanoyl-CoA[c] <=> Coenzyme A[c] + Propanoyl phosphate[c]	2.3.1.8	XNR_1408	-1000	1000	Propanoate metabolism	Included by getModelFromHomology
	PTAr	phosphotransacetylase	Acetyl-CoA[c] + Phosphate[c] <=> Acetyl phosphate[c] + Coenzyme A[c]	2.3.1.8	XNR_1408	-1000	1000	Pyruvate metabolism	Included by getModelFromHomology
	PTLACS	pentalenolactone synthase	2 Reduced ferredoxin[c] + 2 H+[c] + O2[c] + pentalenolactoneF[c] => 2 Oxidized ferredoxin[c] + 2 H2O[c] + pentalenolactone[c]	1.14.19.8	XNR_0559 or XNR_2008	0	1000		Included by getModelFromHomology
	PTPATi	pantetheine-phosphate adenylyltransferase	ATP[c] + H+[c] + Pantetheine 4'-phosphate[c] => Dephospho-CoA[c] + Diphosphate[c]	2.7.7.3	XNR_1238	0	1000	Pantothenate and CoA biosynthesis	Included by getModelFromHomology
	PTRCTA	Putrescine Transaminase	2-Oxoglutarate[c] + Putrescine[c] <=> 4-Aminobutanal[c] + L-Glutamate[c]	2.6.1.82	XNR_5268	-1000	1000	Arginine and proline metabolism	Included by getModelFromHomology
	PU5PG	pseudouridine-5'-phosphate glycosidase	alpha-D-Ribose 5-phosphate[c] + Uracil[c] <=> H2O[c] + pseudouridine5'-phosphate[c]	4.2.1.70	XNR_5636	-1000	1000	Pyrimidine metabolism	Included by getModelFromHomology
	PUNP1	purine-nucleoside phosphorylase (Adenosine)	Adenosine[c] + Phosphate[c] <=> Adenine[c] + alpha-D-Ribose 1-phosphate[c]	2.4.2.1	XNR_4012	-1000	1000	Purine metabolism	Included by getModelFromHomology
	PUNP2	purine-nucleoside phosphorylase (Deoxyadenosine)	Deoxyadenosine[c] + Phosphate[c] <=> 2-Deoxy-D-ribose 1-phosphate[c] + Adenine[c]	2.4.2.1	XNR_4012	-1000	1000	Purine metabolism	Included by getModelFromHomology
	PUNP3	purine-nucleoside phosphorylase (Guanosine)	Guanosine[c] + Phosphate[c] <=> Guanine[c] + alpha-D-Ribose 1-phosphate[c]	2.4.2.1	XNR_4012	-1000	1000	Purine metabolism	Included by getModelFromHomology
	PUNP4	purine-nucleoside phosphorylase (Deoxyguanosine)	Deoxyguanosine[c] + Phosphate[c] <=> 2-Deoxy-D-ribose 1-phosphate[c] + Guanine[c]	2.4.2.1 or 2.4.2.4	XNR_3979 or XNR_4012	-1000	1000	Purine metabolism	Included by getModelFromHomology
	PUNP5	purine-nucleoside phosphorylase (Inosine)	Inosine[c] + Phosphate[c] <=> Hypoxanthine[c] + alpha-D-Ribose 1-phosphate[c]	2.4.2.1	XNR_4012	-1000	1000	Purine metabolism	Included by getModelFromHomology
	PUNP6	purine-nucleoside phosphorylase (Deoxyinosine)	Deoxyinosine[c] + Phosphate[c] <=> 2-Deoxy-D-ribose 1-phosphate[c] + Hypoxanthine[c]	2.4.2.1 or 2.4.2.4	XNR_3979 or XNR_4012	-1000	1000	Purine metabolism	Included by getModelFromHomology
	PUNP7	purine-nucleoside phosphorylase (Xanthosine)	Phosphate[c] + Xanthosine[c] <=> alpha-D-Ribose 1-phosphate[c] + Xanthine[c]	2.4.2.1	XNR_4012	-1000	1000	Purine metabolism	Included by getModelFromHomology
	PUTA3	L-Glutamate 5-semialdehyde:NAD+ oxidoreductase	L-Glutamate 5-semialdehyde[c] + H2O[c] + Nicotinamide adenine dinucleotide[c] => L-Glutamate[c] + 2 H+[c] + Nicotinamide adenine dinucleotide - reduced[c]	1.2.1.88	XNR_1311 or XNR_2157	0	1000	Arginine and proline metabolism	Included by getModelFromHomology
	PYACOADH	phenylitaconyl-CoA hydratase	H2O[c] + (E)-2-benzylidenesuccinyl-CoA[c] => 2-carboxymethyl-3-hydroxyphenylpropanoyl-CoA[c]	4.2.1.17	XNR_4027	0	1000	Toluene degradation	Included by getModelFromHomology
	PYAM5PO	pyridoxamine 5'-phosphate oxidase	H2O[c] + O2[c] + Pyridoxamine 5'-phosphate[c] => Hydrogen peroxide[c] + Ammonium[c] + Pyridoxal 5'-phosphate[c]	1.4.3.5	XNR_2238 or XNR_2267	0	1000	Vitamin B6 metabolism	Included by getModelFromHomology
	PYDXOR	pyridoxal reductase;pyridoxine 4-dehydrogenase/pyridoxal reductase	Nicotinamide adenine dinucleotide phosphate[c] + Pyridoxine[c] <=> H+[c] + Nicotinamide adenine dinucleotide phosphate - reduced[c] + Pyridoxal[c]	1.1.1.65	XNR_2386	-1000	1000	Vitamin B6 metabolism	Included by getModelFromHomology
	PYDXPS	Pyridoxal 5-phosphate synthase	Dihydroxyacetone phosphate[c] + L-Glutamine[c] + D-Ribulose 5-phosphate[c] => L-Glutamate[c] + 3 H2O[c] + H+[c] + Phosphate[c] + Pyridoxal 5'-phosphate[c]		XNR_5331 and XNR_5330	0	1000	Vitamin B6 metabolism	Included by getModelFromHomology
	PYK	pyruvate kinase	ADP[c] + H+[c] + Phosphoenolpyruvate[c] => ATP[c] + Pyruvate[c]	2.7.1.40	XNR_1410 or XNR_4867	0	1000		Included by getModelFromHomology
	PYRS	pyruvate:ferredoxin oxidoreductase;pyruvate ferredoxin oxidoreductase;pyruvate-ferredoxin oxidoreductase;pyruvate synthase	Coenzyme A[c] + 2 Oxidized ferredoxin[c] + Pyruvate[c] <=> Acetyl-CoA[c] + CO2[c] + 2 Reduced ferredoxin[c] + H+[c]	1.2.7.1	XNR_3672 or XNR_3673	-1000	1000	Pyruvate metabolism	Included by getModelFromHomology
	RBFK	riboflavin kinase	ATP[c] + Riboflavin[c] <=> ADP[c] + FMN[c] + H+[c]	2.7.1.26	XNR_1141	-1000	1000	Riboflavin metabolism	Included by getModelFromHomology
	RBFSa	riboflavin synthase	4-(1-D-Ribitylamino)-5-aminouracil[c] + 3,4-dihydroxy-2-butanone 4-phosphate[c] => 6,7-Dimethyl-8-(1-D-ribityl)lumazine[c] + 2 H2O[c] + Phosphate[c]	2.5.1.78	XNR_5409	0	1000	Riboflavin metabolism	Included by getModelFromHomology
	RBFSb	riboflavin synthase	2 6,7-Dimethyl-8-(1-D-ribityl)lumazine[c] => 4-(1-D-Ribitylamino)-5-aminouracil[c] + Riboflavin[c]	2.5.1.9	XNR_5406	0	1000	Riboflavin metabolism	Included by getModelFromHomology
	RBK	ribokinase	ATP[c] + D-Ribose[c] => ADP[c] + H+[c] + alpha-D-Ribose 5-phosphate[c]	2.7.1.15	XNR_0371	0	1000	pathway	Included by getModelFromHomology
	REDS10	3-oxoacyl-[acyl-carrier-protein] synthase (n-C8:0)	H+[c] + Hexanoyl-ACP (n-C6:0ACP)[c] + Malonyl-[acyl-carrier protein] (specific to RED(redQ))[c] => 3-Oxooctanoyl-[acyl-carrier protein][c] + acyl carrier protein (specific to RED(redQ))[c] + CO2[c]	2.3.1.179	XNR_4509	0	1000		Included by getModelFromHomology
	REDS11	3-oxoacyl-[acyl-carrier-protein] reductase (n-C8:0)	3-Oxooctanoyl-[acyl-carrier protein][c] + H+[c] + Nicotinamide adenine dinucleotide phosphate - reduced[c] <=> (R)-3-Hydroxyoctanoyl-[acyl-carrier protein][c] + Nicotinamide adenine dinucleotide phosphate[c]	1.1.1.100	XNR_0589 or XNR_3581 or XNR_4461 or XNR_4989 or XNR_5007 or XNR_5492 or XNR_5493 or XNR_5881	-1000	1000	Undecylprodigiosin Biosynthesis	Included by getModelFromHomology
	REDS13x	enoyl-[acyl-carrier-protein] reductase (NADH) (n-C8:0)	H+[c] + Nicotinamide adenine dinucleotide - reduced[c] + trans-Oct-2-enoyl-[acyl-carrier protein][c] => Nicotinamide adenine dinucleotide[c] + Octanoyl-ACP (n-C8:0ACP)[c]	1.3.1.9	XNR_5008	0	1000	Undecylprodigiosin Biosynthesis	Included by getModelFromHomology
	REDS13y	enoyl-[acyl-carrier-protein] reductase (NADPH) (n-C8:0)	H+[c] + Nicotinamide adenine dinucleotide phosphate - reduced[c] + trans-Oct-2-enoyl-[acyl-carrier protein][c] => Nicotinamide adenine dinucleotide phosphate[c] + Octanoyl-ACP (n-C8:0ACP)[c]	1.3.1.10	XNR_5008	0	1000	Undecylprodigiosin Biosynthesis	Included by getModelFromHomology
	REDS14	3-oxoacyl-[acyl-carrier-protein] synthase (n-C10:0)	H+[c] + Malonyl-[acyl-carrier protein] (specific to RED(redQ))[c] + Octanoyl-ACP (n-C8:0ACP)[c] => 3-Oxodecanoyl-[acyl-carrier protein][c] + acyl carrier protein (specific to RED(redQ))[c] + CO2[c]	2.3.1.179	XNR_4509	0	1000	Undecylprodigiosin Biosynthesis	Included by getModelFromHomology
	REDS15	3-oxoacyl-[acyl-carrier-protein] reductase (n-C10:0)	3-Oxodecanoyl-[acyl-carrier protein][c] + H+[c] + Nicotinamide adenine dinucleotide phosphate - reduced[c] <=> (R)-3-Hydroxydecanoyl-[acyl-carrier protein][c] + Nicotinamide adenine dinucleotide phosphate[c]	1.1.1.100	XNR_0589 or XNR_3581 or XNR_4461 or XNR_4989 or XNR_5007 or XNR_5492 or XNR_5493 or XNR_5881	-1000	1000	Undecylprodigiosin Biosynthesis	Included by getModelFromHomology
	REDS17x	enoyl-[acyl-carrier-protein] reductase (NADH) (n-C10:0)	H+[c] + Nicotinamide adenine dinucleotide - reduced[c] + trans-Dec-2-enoyl-[acyl-carrier protein][c] => Decanoyl-ACP (n-C10:0ACP)[c] + Nicotinamide adenine dinucleotide[c]	1.3.1.9	XNR_5008	0	1000	Undecylprodigiosin Biosynthesis	Included by getModelFromHomology
	REDS17y	enoyl-[acyl-carrier-protein] reductase (NADPH) (n-C10:0)	H+[c] + Nicotinamide adenine dinucleotide phosphate - reduced[c] + trans-Dec-2-enoyl-[acyl-carrier protein][c] => Decanoyl-ACP (n-C10:0ACP)[c] + Nicotinamide adenine dinucleotide phosphate[c]	1.3.1.10	XNR_5008	0	1000	Undecylprodigiosin Biosynthesis	Included by getModelFromHomology
	REDS18	3-oxoacyl-[acyl-carrier-protein] synthase (n-C12:0)	Decanoyl-ACP (n-C10:0ACP)[c] + H+[c] + Malonyl-[acyl-carrier protein] (specific to RED(redQ))[c] => 3-Oxododecanoyl-[acyl-carrier protein][c] + acyl carrier protein (specific to RED(redQ))[c] + CO2[c]	2.3.1.179	XNR_4509	0	1000	Undecylprodigiosin Biosynthesis	Included by getModelFromHomology
	REDS19	3-oxoacyl-[acyl-carrier-protein] reductase (n-C12:0)	3-Oxododecanoyl-[acyl-carrier protein][c] + H+[c] + Nicotinamide adenine dinucleotide phosphate - reduced[c] <=> (R)-3-Hydroxydodecanoyl-[acyl-carrier protein][c] + Nicotinamide adenine dinucleotide phosphate[c]	1.1.1.100	XNR_0589 or XNR_3581 or XNR_4461 or XNR_4989 or XNR_5007 or XNR_5492 or XNR_5493 or XNR_5881	-1000	1000	Undecylprodigiosin Biosynthesis	Included by getModelFromHomology
	REDS21x	enoyl-[acyl-carrier-protein] reductase (NADH) (n-C12:0)	H+[c] + Nicotinamide adenine dinucleotide - reduced[c] + trans-Dodec-2-enoyl-[acyl-carrier protein][c] => Dodecanoyl-ACP (n-C12:0ACP) (redQ)[c] + Nicotinamide adenine dinucleotide[c]	1.3.1.9	XNR_5008	0	1000	Undecylprodigiosin Biosynthesis	Included by getModelFromHomology
	REDS21y	enoyl-[acyl-carrier-protein] reductase (NADPH) (n-C12:0)	H+[c] + Nicotinamide adenine dinucleotide phosphate - reduced[c] + trans-Dodec-2-enoyl-[acyl-carrier protein][c] => Dodecanoyl-ACP (n-C12:0ACP) (redQ)[c] + Nicotinamide adenine dinucleotide phosphate[c]	1.3.1.10	XNR_5008	0	1000	Undecylprodigiosin Biosynthesis	Included by getModelFromHomology
	REDS23	acyl-[acyl-carrier-protein] synthetase (n-C12:0)	acyl carrier protein (specific to RED(redL))[c] + ATP[c] + Dodecanoate (n-C12:0)[c] => AMP[c] + Dodecanoyl-ACP (n-C12:0ACP) (redL)[c] + Diphosphate[c]	6.2.1.20	XNR_0019 or XNR_0021 or XNR_0204 or XNR_5854 or XNR_5855 or XNR_5856 or XNR_5857 or XNR_5858 or XNR_5861 or XNR_5916 or XNR_5917 or XNR_5918 or XNR_5920	0	1000	Undecylprodigiosin Biosynthesis	Included by getModelFromHomology
	REDS24	dodecanoyl imtermediate transferase	acyl carrier protein (specific to RED(redL))[c] + Dodecanoyl-ACP (n-C12:0ACP) (redQ)[c] => acyl carrier protein (specific to RED(redQ))[c] + Dodecanoyl-ACP (n-C12:0ACP) (redL)[c]		XNR_0019 or XNR_0021 or XNR_0204 or XNR_5854 or XNR_5855 or XNR_5856 or XNR_5857 or XNR_5858 or XNR_5861 or XNR_5916 or XNR_5917 or XNR_5918 or XNR_5920	0	1000	Undecylprodigiosin Biosynthesis	Included by getModelFromHomology
	REDS25	3-oxoacyl-[acyl-carrier-protein] synthase (n-C14:0)	Dodecanoyl-ACP (n-C12:0ACP) (redL)[c] + H+[c] + Malonyl-CoA[c] => 3-Oxotetradecanoyl-[acyl-carrier protein][c] + CO2[c] + Coenzyme A[c]	2.3.1.179	XNR_0019 or XNR_0021 or XNR_0204 or XNR_5854 or XNR_5855 or XNR_5856 or XNR_5857 or XNR_5858 or XNR_5861 or XNR_5916 or XNR_5917 or XNR_5918 or XNR_5920	0	1000	Undecylprodigiosin Biosynthesis	Included by getModelFromHomology
	REDS26	glycine acyltransferase/alpha-oxoamine synthase	3-Oxotetradecanoyl-[acyl-carrier protein][c] + Glycine[c] => acyl carrier protein (specific to RED(redL))[c] + CO2[c] + H2O[c] + 4-Keto-2-undecylpyrroline[c]		XNR_0019 or XNR_0021 or XNR_0204 or XNR_5854 or XNR_5855 or XNR_5856 or XNR_5857 or XNR_5858 or XNR_5861 or XNR_5916 or XNR_5917 or XNR_5918 or XNR_5920	0	1000	Undecylprodigiosin Biosynthesis	Included by getModelFromHomology
	REDS3	3-oxoacyl-[acyl-carrier-protein] reductase (n-C4:0)	Acetoacetyl-ACP (specific to RED(redQ))[c] + H+[c] + Nicotinamide adenine dinucleotide phosphate - reduced[c] <=> (3R)-3-Hydroxybutanoyl-[acyl-carrier protein][c] + Nicotinamide adenine dinucleotide phosphate[c]	1.1.1.100	XNR_0589 or XNR_3581 or XNR_4461 or XNR_4989 or XNR_5007 or XNR_5492 or XNR_5493 or XNR_5881	-1000	1000	Undecylprodigiosin Biosynthesis	Included by getModelFromHomology
	REDS32	Malonyl-CoA-ACP transacylase (undecylprodigiosin ACP (redN))	acyl carrier protein (specific to RED(redN))[c] + Malonyl-CoA[c] <=> Coenzyme A[c] + Malonyl-[acyl-carrier protein] (specific to RED(redN))[c]	2.3.1.39	(XNR_4512 and XNR_0019) or XNR_5920	-1000	1000	Undecylprodigiosin Biosynthesis	Included by getModelFromHomology
	REDS34	L-serine acyltransferase/alpha-oxoamine synthase	beta-keto-beta-pyrrolyl-propanoyl-[acyl-carrier-protein] (redN)[c] + L-Serine[c] => acyl carrier protein (specific to RED(redN))[c] + CO2[c] + H2O[c] + 4-Hydroxy-2,2'-bipyrrole-5-methanol[c]		XNR_0019 or XNR_5920	0	1000	Undecylprodigiosin Biosynthesis	Included by getModelFromHomology
	REDS5x	enoyl-[acyl-carrier-protein] reductase (NADH) (n-C4:0)	But-2-enoyl-[acyl-carrier protein][c] + H+[c] + Nicotinamide adenine dinucleotide - reduced[c] => Butyryl-ACP (n-C4:0ACP)[c] + Nicotinamide adenine dinucleotide[c]	1.3.1.9	XNR_5008	0	1000	Undecylprodigiosin Biosynthesis	Included by getModelFromHomology
	REDS5y	enoyl-[acyl-carrier-protein] reductase (NADPH) (n-C4:0)	But-2-enoyl-[acyl-carrier protein][c] + H+[c] + Nicotinamide adenine dinucleotide phosphate - reduced[c] => Butyryl-ACP (n-C4:0ACP)[c] + Nicotinamide adenine dinucleotide phosphate[c]	1.3.1.10	XNR_5008	0	1000	Undecylprodigiosin Biosynthesis	Included by getModelFromHomology
	REDS6	3-oxoacyl-[acyl-carrier-protein] synthase (n-C6:0)	Butyryl-ACP (n-C4:0ACP)[c] + H+[c] + Malonyl-[acyl-carrier protein] (specific to RED(redQ))[c] => 3-Oxohexanoyl-[acyl-carrier protein][c] + acyl carrier protein (specific to RED(redQ))[c] + CO2[c]	2.3.1.179	XNR_4509	0	1000	Undecylprodigiosin Biosynthesis	Included by getModelFromHomology
	REDS7	3-oxoacyl-[acyl-carrier-protein] reductase (n-C6:0)	3-Oxohexanoyl-[acyl-carrier protein][c] + H+[c] + Nicotinamide adenine dinucleotide phosphate - reduced[c] <=> (R)-3-Hydroxyhexanoyl-[acyl-carrier protein][c] + Nicotinamide adenine dinucleotide phosphate[c]	1.1.1.100	XNR_0589 or XNR_3581 or XNR_4461 or XNR_4989 or XNR_5007 or XNR_5492 or XNR_5493 or XNR_5881	-1000	1000	Undecylprodigiosin Biosynthesis	Included by getModelFromHomology
	REDS9x	enoyl-[acyl-carrier-protein] reductase (NADH) (n-C6:0)	H+[c] + Nicotinamide adenine dinucleotide - reduced[c] + trans-Hex-2-enoyl-[acyl-carrier protein][c] => Hexanoyl-ACP (n-C6:0ACP)[c] + Nicotinamide adenine dinucleotide[c]	1.3.1.9	XNR_5008	0	1000	Undecylprodigiosin Biosynthesis	Included by getModelFromHomology
	REDS9y	enoyl-[acyl-carrier-protein] reductase (NADPH) (n-C6:0)	H+[c] + Nicotinamide adenine dinucleotide phosphate - reduced[c] + trans-Hex-2-enoyl-[acyl-carrier protein][c] => Hexanoyl-ACP (n-C6:0ACP)[c] + Nicotinamide adenine dinucleotide phosphate[c]	1.3.1.10	XNR_5008	0	1000	Undecylprodigiosin Biosynthesis	Included by getModelFromHomology
	REPHACCOAI	ring 1,2-epoxyphenylacetyl-CoA isomerase (oxepin-CoA forming)	Ring 1,2-epoxyphenylacetyl-CoA[c] <=> 2-oxepin-2(3H)-ylideneacetyl-CoA[c]	5.3.3.18	XNR_1659	-1000	1000	Phenylalanine metabolism	Included by getModelFromHomology
	RIB1MPTS	alpha-D-ribose 1-methylphosphonate 5-triphosphate synthase	ATP[c] + methylphosphonate[c] => Adenine[c] + alpha-D-ribose-1-methylphosphonate-5-triphosphate[c]	2.7.8.37	XNR_1138 or XNR_1139 or XNR_1156 or XNR_1351 or XNR_1352 or XNR_1691 or XNR_1692 or XNR_1696 or XNR_1697 or XNR_5801	0	1000	Phosphonate and phosphinate metabolism	Included by getModelFromHomology
	RNDR1	ribonucleoside-diphosphate reductase (ADP)	ADP[c] + Reduced thioredoxin[c] => dADP[c] + H2O[c] + Oxidized thioredoxin[c]	1.17.4.1	(XNR_1578 and XNR_1577 and XNR_5675) or (XNR_1578 and XNR_1577 and XNR_2995) or (XNR_1578 and XNR_1577 and XNR_1414) or (XNR_1059 and XNR_5675) or (XNR_1059 and XNR_2995) or (XNR_1059 and XNR_1414)	0	1000	Purine metabolism	Included by getModelFromHomology
	RNDR2	ribonucleoside-diphosphate reductase (GDP)	GDP[c] + Reduced thioredoxin[c] => dGDP[c] + H2O[c] + Oxidized thioredoxin[c]	1.17.4.1	(XNR_1578 and XNR_1577 and XNR_5675) or (XNR_1578 and XNR_1577 and XNR_2995) or (XNR_1578 and XNR_1577 and XNR_1414) or (XNR_1059 and XNR_5675) or (XNR_1059 and XNR_2995) or (XNR_1059 and XNR_1414)	0	1000	Purine metabolism	Included by getModelFromHomology
	RNDR3	ribonucleoside-diphosphate reductase (CDP)	CDP[c] + Reduced thioredoxin[c] => dCDP[c] + H2O[c] + Oxidized thioredoxin[c]	1.17.4.1	(XNR_1578 and XNR_1577 and XNR_5675) or (XNR_1578 and XNR_1577 and XNR_2995) or (XNR_1578 and XNR_1577 and XNR_1414) or (XNR_1059 and XNR_5675) or (XNR_1059 and XNR_2995) or (XNR_1059 and XNR_1414)	0	1000	Pyrimidine metabolism	Included by getModelFromHomology
	RNDR4	ribonucleoside-diphosphate reductase (UDP)	Reduced thioredoxin[c] + UDP[c] => dUDP[c] + H2O[c] + Oxidized thioredoxin[c]	1.17.4.1	(XNR_1578 and XNR_1577 and XNR_5675) or (XNR_1578 and XNR_1577 and XNR_2995) or (XNR_1578 and XNR_1577 and XNR_1414) or (XNR_1059 and XNR_5675) or (XNR_1059 and XNR_2995) or (XNR_1059 and XNR_1414)	0	1000	Pyrimidine metabolism	Included by getModelFromHomology
	RNDR5	ribonucleoside-diphosphate reductase (ADP) (mycothiol)	ADP[c] + 2 mycothiol (reduced)[c] => dADP[c] + H2O[c] + Mycothione[c]	1.17.4.1	(XNR_1578 and XNR_1577) or XNR_1059	0	1000	Purine metabolism	Included by getModelFromHomology
	RNDR6	ribonucleoside-diphosphate reductase (GDP) (mycothiol)	GDP[c] + 2 mycothiol (reduced)[c] => dGDP[c] + H2O[c] + Mycothione[c]	1.17.4.1	(XNR_1578 and XNR_1577) or XNR_1059	0	1000	Purine metabolism	Included by getModelFromHomology
	RNDR7	ribonucleoside-diphosphate reductase (CDP) (mycothiol)	CDP[c] + 2 mycothiol (reduced)[c] => dCDP[c] + H2O[c] + Mycothione[c]	1.17.4.1	(XNR_1578 and XNR_1577) or XNR_1059	0	1000	Pyrimidine metabolism	Included by getModelFromHomology
	RNDR8	ribonucleoside-diphosphate reductase (UDP) (mycothiol)	2 mycothiol (reduced)[c] + UDP[c] => dUDP[c] + H2O[c] + Mycothione[c]	1.17.4.1	(XNR_1578 and XNR_1577) or XNR_1059	0	1000	Pyrimidine metabolism	Included by getModelFromHomology
	RPE	ribulose 5-phosphate 3-epimerase	D-Ribulose 5-phosphate[c] <=> D-Xylulose 5-phosphate[c]	5.1.3.1	XNR_5386	-1000	1000	pathway	Included by getModelFromHomology
	RPI	ribose-5-phosphate isomerase	alpha-D-Ribose 5-phosphate[c] <=> D-Ribulose 5-phosphate[c]	5.3.1.6	XNR_4316	-1000	1000	pathway	Included by getModelFromHomology
	RZ5PP	alpha-ribazole 5-phosphate phosphatase	N1-(5-Phospho-alpha-D-ribosyl)-5,6-dimethylbenzimidazole[c] + H2O[c] => Phosphate[c] + N1-(alpha-D-ribosyl)-5,6-dimethylbenzimidazole[c]	3.1.3.73	XNR_4583	0	1000		Included by getModelFromHomology
	S2FE2SR	SUF [2Fe-2S] regeneration	[2Fe-1S] desulfurated iron-sulfur cluster[c] + ATP[c] + H2O[c] + SufBCD scaffold complex[c] + SufSE with bound sulfur[c] => ADP[c] + 5 H+[c] + Phosphate[c] + SufBCD with bound [2Fe-2S] cluster[c] + SufSE sulfur acceptor complex[c]		XNR_4937 and XNR_4940 and XNR_4938 and XNR_4941	0	1000	Sulfur metabolism	Included by getModelFromHomology
	S2FE2SS	SUF [2Fe-2S] Synthesis	ATP[c] + Flavin adenine dinucleotide reduced[c] + 2 Fe2+[c] + H2O[c] + SufBCD scaffold complex[c] + 2 SufSE with bound sulfur[c] => ADP[c] + Flavin adenine dinucleotide oxidized[c] + 7 H+[c] + Phosphate[c] + SufBCD with bound [2Fe-2S] cluster[c] + 2 SufSE sulfur acceptor complex[c]		XNR_4937 and XNR_4940 and XNR_4938 and XNR_4941	0	1000	Sulfur metabolism	Included by getModelFromHomology
	S2FE2SS2	SUF [2Fe-2S] Synthesis II	ATP[c] + Flavin adenine dinucleotide reduced[c] + 2 Fe2+[c] + H2O[c] + SufBCD with bound [2Fe-2S] cluster[c] + 2 SufSE with bound sulfur[c] => ADP[c] + Flavin adenine dinucleotide oxidized[c] + 7 H+[c] + Phosphate[c] + SufBCD with two bound [2Fe-2S] clusters[c] + 2 SufSE sulfur acceptor complex[c]		XNR_4937 and XNR_4940 and XNR_4938 and XNR_4941	0	1000	Sulfur metabolism	Included by getModelFromHomology
	S2FE2ST	SUF [2Fe-2S] Transfer	4 H+[c] + SufBCD with bound [2Fe-2S] cluster[c] => [2Fe-2S] iron-sulfur cluster[c] + SufBCD scaffold complex[c]		XNR_4937 and XNR_4940 and XNR_4938	0	1000	Sulfur metabolism	Included by getModelFromHomology
	S4FE4SR	SUF [4Fe-4S] Reduction	Flavin adenine dinucleotide reduced[c] + 2 H+[c] + SufBCD with two bound [2Fe-2S] clusters[c] => Flavin adenine dinucleotide oxidized[c] + SufBCD with bound [4Fe-4S] cluster[c]		XNR_4937 and XNR_4940 and XNR_4938	0	1000	Sulfur metabolism	Included by getModelFromHomology
	S4FE4ST	SUF [4Fe-4S] Transfer	4 H+[c] + SufBCD with bound [4Fe-4S] cluster[c] => [4Fe-4S] iron-sulfur cluster[c] + SufBCD scaffold complex[c]		XNR_4937 and XNR_4940 and XNR_4938	0	1000	Sulfur metabolism	Included by getModelFromHomology
	S6PGB	6-phospho-beta-glucosidase	H2O[c] + Salicin 6-phosphate[c] <=> 2-(Hydroxymethyl)phenol[c] + beta-D-glucose-6-phosphate[c]	3.2.1.86	XNR_4287 or XNR_4398	-1000	1000		Included by getModelFromHomology
	SADT	ATP:sulfate adenylyltransferase	Adenosine 5'-phosphosulfate[c] + Diphosphate[c] => ATP[c] + H+[c] + Sulfate[c]	2.7.7.4	XNR_0715 and XNR_0714	0	1000	Sulfur metabolism	Included by getModelFromHomology
	SADT2	Sulfate adenyltransferase	ATP[c] + GTP[c] + H2O[c] + Sulfate[c] => Adenosine 5'-phosphosulfate[c] + GDP[c] + Phosphate[c] + Diphosphate[c]		XNR_0715 and XNR_0714	0	1000	Sulfur metabolism	Included by getModelFromHomology
	SAMP1MET	uroporphyrin-III methyltransferase	S-Adenosyl-L-methionine[c] + Precorrin 1[c] => S-Adenosyl-L-homocysteine[c] + dihydrosirohydrochlorin[c]	2.1.1.107	XNR_3533 or XNR_5295	0	1000	Porphyrin and chlorophyll metabolism	Included by getModelFromHomology
	SBP_1	Phosphoric-monoester hydrolases	H2O[c] + Sedoheptulose 1,7-bisphosphate[c] => Phosphate[c] + Sedoheptulose 7-phosphate[c]	3.1.3.11	XNR_4139	0	1000	pathway	Included by getModelFromHomology
	SBTD_D2	D-sorbitol dehydrogenase;L-sorbitol dehydrogenase	Nicotinamide adenine dinucleotide[c] + D-Sorbitol[c] <=> D-Fructose[c] + H+[c] + Nicotinamide adenine dinucleotide - reduced[c]	1.1.1.14	XNR_0972	-1000	1000		Included by getModelFromHomology
	SCB15	Beta-keto-acid-CoA/ACP reductase	A-factor: (4R)-4-(hydroxymethyl)-3-(6-methylheptanoyl)oxolan-2-one[c] + H+[c] + Nicotinamide adenine dinucleotide phosphate - reduced[c] => Nicotinamide adenine dinucleotide phosphate[c] + SCB1: (3S,4R)-3-((R)-1-hydroxy-6-methylheptyl)-4-(hydroxymethyl)dihydrofuran-2(3H)-one[c]		XNR_0589 or XNR_5881	0	1000	Gamma-butyrolactones biosynthesis	Included by getModelFromHomology
	SCB25	Beta-keto-acid-CoA/ACP reductase	(3S,4R)-4-(hydroxymethyl)-3-octanoyldihydrofuran-2(3H)-one[c] + H+[c] + Nicotinamide adenine dinucleotide phosphate - reduced[c] => Nicotinamide adenine dinucleotide phosphate[c] + SCB2: (3S,4R)-4-(hydroxymethyl)-3-((R)-1-hydroxyoctyl)dihydrofuran-2(3H)-one[c]		XNR_0589 or XNR_5881	0	1000	Gamma-butyrolactones biosynthesis	Included by getModelFromHomology
	SCB35	Beta-keto-acid-CoA/ACP reductase	(3S,4R)-4-(hydroxymethyl)-3-(6-methyloctanoyl)dihydrofuran-2(3H)-one[c] + H+[c] + Nicotinamide adenine dinucleotide phosphate - reduced[c] => Nicotinamide adenine dinucleotide phosphate[c] + SCB3: (3S,4R)-3-((1R)-1-hydroxy-6-methyloctyl)-4-(hydroxymethyl)dihydrofuran-2(3H)-one[c]		XNR_0589 or XNR_5881	0	1000	Gamma-butyrolactones biosynthesis	Included by getModelFromHomology
	SCYSDS	SUF Cysteine desulfuration	L-Cysteine[c] + SufSE sulfur acceptor complex[c] => L-Alanine[c] + SufSE with bound sulfur[c]		XNR_4941	0	1000	Sulfur metabolism	Included by getModelFromHomology
	SDPDS	succinyl-diaminopimelate desuccinylase	H2O[c] + N-Succinyl-LL-2,6-diaminoheptanedioate[c] <=> LL-2,6-Diaminoheptanedioate[c] + Succinate[c]	3.5.1.18	XNR_1668	-1000	1000	Threonine and Lysine metabolism	Included by getModelFromHomology
	SDPTA	succinyldiaminopimelate transaminase	2-Oxoglutarate[c] + N-Succinyl-LL-2,6-diaminoheptanedioate[c] <=> L-Glutamate[c] + N-Succinyl-2-L-amino-6-oxoheptanedioate[c]	2.6.1.17	XNR_3189 or XNR_5268	-1000	1000	Threonine and Lysine metabolism	Included by getModelFromHomology
	SERD_L	L-serine deaminase	L-Serine[c] => Ammonium[c] + Pyruvate[c]	4.3.1.17 or 4.3.1.19	XNR_1362 or XNR_2291 or XNR_4041	0	1000	Glycine, serine and threonine metabolism	Included by getModelFromHomology
	SERTRS	Seryl-tRNA synthetase	ATP[c] + L-Serine[c] + tRNA(Ser)[c] => AMP[c] + Diphosphate[c] + L-Seryl-tRNA(Ser)[c]	6.1.1.11	XNR_2922	0	1000	tRNA Charging	Included by getModelFromHomology
	SHCHD2	sirohydrochlorin dehydrogenase (NAD)	dihydrosirohydrochlorin[c] + Nicotinamide adenine dinucleotide[c] => H+[c] + Nicotinamide adenine dinucleotide - reduced[c] + sirohydrochlorin[c]	1.3.1.76	XNR_5295	0	1000	Porphyrin and chlorophyll metabolism	Included by getModelFromHomology
	SHCHF	sirohydrochlorin ferrochelatase	Fe2+[c] + sirohydrochlorin[c] => 3 H+[c] + Siroheme[c]	4.99.1.4	XNR_5295	0	1000	Porphyrin and chlorophyll metabolism	Included by getModelFromHomology
	SHK3Dr	shikimate dehydrogenase	3-Dehydroshikimate[c] + H+[c] + Nicotinamide adenine dinucleotide phosphate - reduced[c] => Nicotinamide adenine dinucleotide phosphate[c] + Shikimate[c]	1.1.1.25	XNR_5354	0	1000	Phenylalanine, tyrosine and tryptophan biosynthesis	Included by getModelFromHomology
	SHKK	shikimate kinase	ATP[c] + Shikimate[c] => ADP[c] + H+[c] + Shikimate 5-phosphate[c]	2.7.1.71	XNR_5356	0	1000	Phenylalanine, tyrosine and tryptophan biosynthesis	Included by getModelFromHomology
	SHSL1	O-succinylhomoserine lyase (L-cysteine)	L-Cysteine[c] + O-Succinyl-L-homoserine[c] => L-Cystathionine[c] + H+[c] + Succinate[c]	2.5.1.48	XNR_2948 or XNR_4037 or XNR_5540	0	1000	Cysteine and methionine metabolism	Included by getModelFromHomology
	SHSL2	O-succinylhomoserine lyase (H2S)	Hydrogen sulfide[c] + O-Succinyl-L-homoserine[c] => H+[c] + L-Homocysteine[c] + Succinate[c]	2.5.1.48	XNR_2948 or XNR_4037 or XNR_5540	0	1000	Cysteine and methionine metabolism	Included by getModelFromHomology
	SHSL4r	O-succinylhomoserine lyase (elimination)	H2O[c] + O-Succinyl-L-homoserine[c] => 2-Oxobutanoate[c] + H+[c] + Ammonium[c] + Succinate[c]	2.5.1.48	XNR_2948 or XNR_4037 or XNR_5540	0	1000	Cysteine and methionine metabolism	Included by getModelFromHomology
	SLD	S-sulfolactate dehydrogenase	Nicotinamide adenine dinucleotide[c] + (2S)-3-sulfolactate[c] <=> 3-sulfopyruvate[c] + H+[c] + Nicotinamide adenine dinucleotide - reduced[c]	1.1.1.310	XNR_2654	-1000	1000	Sulfur metabolism	Included by getModelFromHomology
	SORB6PP	sorbitol-6-phosphatase;sorbitol-6-phosphate phosphatase	H2O[c] + Sorbitol 6-phosphate[c] <=> Phosphate[c] + D-Sorbitol[c]	3.1.3.50	XNR_4550	-1000	1000	Fructose and mannose metabolism	Included by getModelFromHomology
	SORBDH	L-sorbosone dehydrogenase	Hydrogen-acceptor[c] + L-sorbosone1,4-lactone[c] => L-ascorbate[c] + Hydrogen-donor[c] + H+[c]		XNR_1325	0	1000	Ascorbate and aldarate metabolism	Included by getModelFromHomology
	SPMS	spermidine synthase	S-Adenosylmethioninamine[c] + Putrescine[c] => 5-Methylthioadenosine[c] + H+[c] + Spermidine[c]	2.5.1.16	XNR_3191	0	1000	Cysteine and methionine metabolism	Included by getModelFromHomology
	SPODM	superoxide dismutase	2 H+[c] + 2 Superoxide anion[c] => Hydrogen peroxide[c] + O2[c]	1.15.1.1	XNR_1545 or XNR_4311	0	1000		Included by getModelFromHomology
	SPRMS	spermine synthase	S-Adenosylmethioninamine[c] + Spermidine[c] => 5-Methylthioadenosine[c] + H+[c] + Spermine[c]	2.5.1.16	XNR_3191	0	1000	Methionine metabolism	Included by getModelFromHomology
	SQLCYC1	squalene mutase (cyclizing)	Squalene[c] <=> Diploptene[c]	5.4.99.17	XNR_0267	-1000	1000	Sesquiterpenoid and triterpenoid biosynthesis	Included by getModelFromHomology
	SQLCYC2	squalene mutase (cyclizing)	H2O[c] + Squalene[c] <=> Diplopterol[c]	4.2.1.129	XNR_0267	-1000	1000	Sesquiterpenoid and triterpenoid biosynthesis	Included by getModelFromHomology
	SSALx	Succinate-semialdehyde dehydrogenase (NAD(P)+)	H2O[c] + Nicotinamide adenine dinucleotide[c] + Succinic semialdehyde[c] => 2 H+[c] + Nicotinamide adenine dinucleotide - reduced[c] + Succinate[c]	1.2.1.16	XNR_0307 or XNR_1486 or XNR_3817 or XNR_3881 or XNR_4663	0	1000	Alanine, aspartate and glutamate metabolism	Included by getModelFromHomology
	SSALy	succinate-semialdehyde dehydrogenase (NADP)	H2O[c] + Nicotinamide adenine dinucleotide phosphate[c] + Succinic semialdehyde[c] => 2 H+[c] + Nicotinamide adenine dinucleotide phosphate - reduced[c] + Succinate[c]	1.2.1.16 or 1.2.1.79	XNR_0307 or XNR_1486 or XNR_3817 or XNR_3881 or XNR_4663	0	1000	Arginine and proline metabolism	Included by getModelFromHomology
	STRP6K	streptomycin 6-kinase	ATP[c] + streptomycin[c] => ADP[c] + H+[c] + streptomycin6-phosphate[c]	2.7.1.72	XNR_1152 or XNR_2430	0	1000	Streptomycin biosynthesis	Included by getModelFromHomology
	SUCD9	succinate:quinone oxidoreductase	Quinone[c] + Succinate[c] <=> Fumarate[c] + Hydroquinone[c]	1.3.5.1, 1.3.5.4	(XNR_5664 and XNR_5663) or (XNR_5664 and XNR_3934) or (XNR_5664 and XNR_3934) or (XNR_3933 and XNR_5663) or (XNR_3933 and XNR_3934) or (XNR_3933 and XNR_3934)	-1000	1000	Citric Acid Cycle	Included by getModelFromHomology
	SUCOAGCT	succinyl-CoA-glutarate CoA-transferase	Glutarate[c] + Succinyl-CoA[c] => Glutaryl-CoA[c] + Succinate[c]	2.8.3.13	XNR_0226	0	1000	C5-Branched dibasic acid metabolism	Included by getModelFromHomology
	SUCOAICT	succinyl-CoA:itaconate CoA transferase	itaconate[c] + Succinyl-CoA[c] => itaconyl-CoA[c] + Succinate[c]	2.8.3.22; 2.8.3.20	XNR_0226	0	1000	C5-Branched dibasic acid metabolism	Included by getModelFromHomology
	SUCOAS	succinyl-CoA synthetase (ADP-forming)	ATP[c] + Coenzyme A[c] + Succinate[c] <=> ADP[c] + Phosphate[c] + Succinyl-CoA[c]	6.2.1.5	(XNR_3864 and XNR_3865) or (XNR_3864 and XNR_3865)	-1000	1000	Citric Acid Cycle	Included by getModelFromHomology
	SUCOMALT	succinyl CoA:L-malate CoA transferase	L-Malate[c] + Succinyl-CoA[c] <=> (S)-malyl-CoA[c] + Succinate[c]	2.8.3.22	XNR_4846	-1000	1000	in prokaryotes	Included by getModelFromHomology
	SUCR	sucrose hydrolyzing enzyme	H2O[c] + Sucrose[c] => D-Fructose[c] + D-Glucose[c]	3.2.1.20	XNR_1030 or XNR_4647 or XNR_5447	0	1000	Starch and sucrose metabolism	Included by getModelFromHomology
	SULFPDH	(S)-sulfopropanediol 2-dehydrogenase	(2S)-3-sulfopropanediol[c] + Nicotinamide adenine dinucleotide phosphate[c] => H+[c] + 1-hydroxy-2-oxo-3-sulfopropane[c] + Nicotinamide adenine dinucleotide phosphate - reduced[c]	1.1.1	XNR_0055	0	1000	Sulfur metabolism	Included by getModelFromHomology
	SULR_syn	Hydrogen-sulfide:ferredoxin oxidoreductase	6 Oxidized ferredoxin[c] + 3 H2O[c] + Hydrogen sulfide[c] <=> 6 Reduced ferredoxin[c] + 8 H+[c] + Sulfite[c]	1.8.7.1	XNR_0710	-1000	1000	Sulfur metabolism	Included by getModelFromHomology
	SULRi	sulfite reductase (NADPH2)	5 H+[c] + 3 Nicotinamide adenine dinucleotide phosphate - reduced[c] + Sulfite[c] => 3 H2O[c] + Hydrogen sulfide[c] + 3 Nicotinamide adenine dinucleotide phosphate[c]	1.8.1.2	XNR_0710	0	1000	Sulfur metabolism	Included by getModelFromHomology
	TALA	transaldolase	Glyceraldehyde 3-phosphate[c] + Sedoheptulose 7-phosphate[c] <=> D-Erythrose 4-phosphate[c] + D-Fructose 6-phosphate[c]	2.2.1.2	XNR_4928	-1000	1000	pathway	Included by getModelFromHomology
	TALAb	sedoheptulose-7-phosphate:D-glyceraldehyde-3-phosphate glyceronetransferase	Glyceraldehyde 3-phosphate[c] + Sedoheptulose 7-phosphate[c] <=> D-Erythrose 4-phosphate[c] + beta-D-Fructose 6-phosphate[c]	2.2.1.2	XNR_4928	-1000	1000	pathway	Included by getModelFromHomology
	TAUDO	Taurine dioxygenase	2-Oxoglutarate[c] + O2[c] + Taurine[c] => Aminoacetaldehyde[c] + CO2[c] + H+[c] + Sulfite[c] + Succinate[c]	1.14.11.17	XNR_5584	0	1000		Included by getModelFromHomology
	TBFORMD	tert-butyl formate deformylase	H2O[c] + tert-butylformate[c] => Formate[c] + H+[c] + tert-butylalcohol[c]	3.7.1	XNR_3838	0	1000	Alternate Carbon metabolism	Included by getModelFromHomology
	TCLBZRED	tetrachlorobenzoquinone reductase	Nicotinamide adenine dinucleotide - reduced[c] + 2,3,5,6-tetrachloro-1,4-benzoquinone[c] => H+[c] + Nicotinamide adenine dinucleotide[c] + 2,3,5,6-tetrachlorohydroquinone[c]	1.1.1.404	XNR_0355 or XNR_4654	0	1000	Chlorocyclohexane and chlorobenzene degradation	Included by getModelFromHomology
	TDP	nucleoside triphosphate phosphohydrolase	H2O[c] + Thiamine diphosphate[c] => H+[c] + Phosphate[c] + Thiamin monophosphate[c]	3.6.1.15	XNR_1777	0	1000	Thiamine metabolism	Included by getModelFromHomology
	TDPGDH	dTDPglucose 4,6-dehydratase	dTDPglucose[c] => dTDP-4-dehydro-6-deoxy-D-glucose[c] + H2O[c]	4.2.1.46	XNR_0594	0	1000	Amino sugar and nucleotide sugar metabolism	Included by getModelFromHomology
	THCHDH	3D-(3,5/4)-trihydroxycyclohexane-1,2-dione hydrolase	H2O[c] + 3,5/4-trihydroxycyclohexa-1,2-dione[c] <=> 5-Deoxy glucuronic acid[c] + H+[c]	3.7.1.22	XNR_4240	-1000	1000	Inositol phosphate metabolism	Included by getModelFromHomology
	THDPLOR	2,3,4,5-tetrahydrodipicolinate:NAD+ 4-oxidoreductase	H2O[c] + Nicotinamide adenine dinucleotide[c] + 2,3,4,5-Tetrahydrodipicolinate[c] <=> 2,3-Dihydrodipicolinate[c] + H+[c] + Nicotinamide adenine dinucleotide - reduced[c]	1.17.1.8	XNR_1128	-1000	1000	Threonine and Lysine metabolism	Included by getModelFromHomology
	THDPS	tetrahydrodipicolinate succinylase	H2O[c] + Succinyl-CoA[c] + 2,3,4,5-Tetrahydrodipicolinate[c] <=> Coenzyme A[c] + N-Succinyl-2-L-amino-6-oxoheptanedioate[c]	2.3.1.117	XNR_4944	-1000	1000	Threonine and Lysine metabolism	Included by getModelFromHomology
	THFAT	Tetrahydrofolate aminomethyltransferase	H2O[c] + 5,10-Methenyltetrahydrofolate[c] => 5-Formyltetrahydrofolate[c] + H+[c]	2.1.2.10	XNR_1359	0	1000	Folate metabolism	Included by getModelFromHomology
	THFGLUS	tetrahydrofolate synthase	ATP[c] + L-Glutamate[c] + 5,6,7,8-Tetrahydrofolate[c] => ADP[c] + Phosphate[c] + THF-L-glutamate[c]	6.3.2.17	XNR_4331	0	1000	Folate metabolism	Included by getModelFromHomology
	THIORDXi	hydrogen peroxide reductase (thioredoxin)	Hydrogen peroxide[c] + Reduced thioredoxin[c] => 2 H2O[c] + Oxidized thioredoxin[c]		(XNR_1774 and XNR_5675) or (XNR_1774 and XNR_2995) or (XNR_1774 and XNR_1414)	0	1000	Oxidative phosphorylation	Included by getModelFromHomology
	THPAT	tetrahydrodipicolinate acetyltransferase	Acetyl-CoA[c] + H2O[c] + 2,3,4,5-Tetrahydrodipicolinate[c] => Coenzyme A[c] + L-2-acetamido-6-oxoheptanedioate[c]	2.3.1.89	XNR_0559	0	1000	Threonine and Lysine metabolism	Included by getModelFromHomology
	THRA2i	L-allo-Threonine Aldolase	L-Allo-threonine[c] <=> Acetaldehyde[c] + Glycine[c]	4.1.2.48	XNR_0091 or XNR_1361	-1000	1000	Glycine, serine and threonine metabolism	Included by getModelFromHomology
	THRAi	Threonine aldolase	L-Threonine[c] <=> Acetaldehyde[c] + Glycine[c]	4.1.2.48	XNR_0091 or XNR_1361	-1000	1000	Glycine, serine and threonine metabolism	Included by getModelFromHomology
	THRD_L	L-threonine deaminase	L-Threonine[c] => 2-Oxobutanoate[c] + Ammonium[c]	4.3.1.19	XNR_2291 or XNR_4041	0	1000	Glycine, serine and threonine metabolism	Included by getModelFromHomology
	THRPDC	threonine-phosphate decarboxylase	H+[c] + L-Threonine O-3-phosphate[c] => D-1-Aminopropan-2-ol O-phosphate[c] + CO2[c]	4.1.1.81	XNR_4967	0	1000	Porphyrin and chlorophyll metabolism	Included by getModelFromHomology
	THRS	threonine synthase	H2O[c] + O-Phospho-L-homoserine[c] => Phosphate[c] + L-Threonine[c]	4.2.3.1	XNR_1478 or XNR_2396	0	1000	Glycine, serine and threonine metabolism	Included by getModelFromHomology
	THRTRS	Threonyl-tRNA synthetase	ATP[c] + L-Threonine[c] + tRNA(Thr)[c] => AMP[c] + Diphosphate[c] + L-Threonyl-tRNA(Thr)[c]	6.1.1.3	XNR_5322	0	1000	tRNA Charging	Included by getModelFromHomology
	THYDNAPS	1,3,6,8-tetrahydroxynaphthalene synthase	5 H+[c] + 5 Malonyl-CoA[c] => 5 CO2[c] + 5 Coenzyme A[c] + H2O[c] + 1,3,6,8-naphthalenetetrol[c]	2.3.1.233	XNR_5808	0	1000	Biflaviolin synthase	Included by getModelFromHomology
	TKT1	transketolase	alpha-D-Ribose 5-phosphate[c] + D-Xylulose 5-phosphate[c] <=> Glyceraldehyde 3-phosphate[c] + Sedoheptulose 7-phosphate[c]	2.2.1.1	XNR_4929	-1000	1000	pathway	Included by getModelFromHomology
	TKT2	transketolase	D-Erythrose 4-phosphate[c] + D-Xylulose 5-phosphate[c] <=> D-Fructose 6-phosphate[c] + Glyceraldehyde 3-phosphate[c]	2.2.1.1	XNR_4929	-1000	1000	pathway	Included by getModelFromHomology
	TKT2h	beta-D-Fructose 6-phosphate:D-glyceraldehyde-3-phosphate glycolaldehyde transferase	beta-D-Fructose 6-phosphate[c] + Glyceraldehyde 3-phosphate[c] <=> D-Erythrose 4-phosphate[c] + D-Xylulose 5-phosphate[c]	2.2.1.1	XNR_4929	-1000	1000	pathway	Included by getModelFromHomology
	TMDPP	thymidine phosphorylase	Phosphate[c] + Thymidine[c] <=> 2-Deoxy-D-ribose 1-phosphate[c] + Thymine[c]	2.4.2.4	XNR_3979	-1000	1000		Included by getModelFromHomology
	TMDSf	thymidylate synthase (Flavin-dependent)	dUMP[c] + Reduced FMN[c] + 5,10-Methylenetetrahydrofolate[c] => dTMP[c] + FMN[c] + 5,6,7,8-Tetrahydrofolate[c]	2.1.1.45	XNR_1124	0	1000	Pyrimidine metabolism	Included by getModelFromHomology
	TMETMO	trimethylamine monooxygenase	Nicotinamide adenine dinucleotide phosphate - reduced[c] + O2[c] + trimethylamine[c] => H2O[c] + Nicotinamide adenine dinucleotide phosphate[c] + trimethylamineN-oxide[c]	1.14.13.148	XNR_0874	0	1000	Pyrimidine metabolism	Included by getModelFromHomology
	TMPK	thiamine-phosphate kinase	ATP[c] + Thiamin monophosphate[c] => ADP[c] + Thiamine diphosphate[c]	2.7.4.16	XNR_1244	0	1000	Thiamine metabolism	Included by getModelFromHomology
	TMPPP	thiamine-phosphate diphosphorylase	2-Methyl-4-amino-5-hydroxymethylpyrimidine diphosphate[c] + 4-Methyl-5-(2-phosphoethyl)-thiazole[c] + H+[c] <=> Diphosphate[c] + Thiamin monophosphate[c]	2.5.1.3	XNR_4774	-1000	1000	Thiamine metabolism	Included by getModelFromHomology
	TPI	triose-phosphate isomerase	Dihydroxyacetone phosphate[c] <=> Glyceraldehyde 3-phosphate[c]	5.3.1.1	XNR_4921	-1000	1000		Included by getModelFromHomology
	TRDR	thioredoxin reductase (NADPH)	H+[c] + Nicotinamide adenine dinucleotide phosphate - reduced[c] + Oxidized thioredoxin[c] <=> Nicotinamide adenine dinucleotide phosphate[c] + Reduced thioredoxin[c]	1.8.1.9	(XNR_2994 and XNR_5675) or (XNR_2994 and XNR_2995) or (XNR_2994 and XNR_1414) or (XNR_2994 and XNR_5675) or (XNR_2994 and XNR_2995) or (XNR_2994 and XNR_1414)	-1000	1000	Oxidative phosphorylation	Included by getModelFromHomology
	TRE6PH	trehalose-6-phosphate hydrolase	H2O[c] + alpha,alpha'-Trehalose 6-phosphate[c] => D-Glucose 6-phosphate[c] + D-Glucose[c]	3.2.1.93	XNR_1030 or XNR_4647	0	1000	Starch and sucrose metabolism	Included by getModelFromHomology
	TRE6PP	trehalose-phosphatase	H2O[c] + alpha,alpha'-Trehalose 6-phosphate[c] => Phosphate[c] + Trehalose[c]	3.1.3.12	XNR_2399	0	1000	Starch and sucrose metabolism	Included by getModelFromHomology
	TRE6PS	alpha,alpha-trehalose-phosphate synthase (UDP-forming)	D-Glucose 6-phosphate[c] + UDPglucose[c] <=> H+[c] + alpha,alpha'-Trehalose 6-phosphate[c] + UDP[c]	2.4.1.15	XNR_2398	-1000	1000	Starch and sucrose metabolism	Included by getModelFromHomology
	TRPO2	L-Tryptophan:oxygen 2,3-oxidoreductase (decyclizing)	O2[c] + L-Tryptophan[c] => L-Formylkynurenine[c]	1.13.11.11	XNR_3200 or XNR_5880	0	1000	Tryptophan metabolism	Included by getModelFromHomology
	TRPS1	tryptophan synthase (indoleglycerol phosphate)	C'-(3-Indolyl)-glycerol 3-phosphate[c] + L-Serine[c] => Glyceraldehyde 3-phosphate[c] + H2O[c] + L-Tryptophan[c]	4.2.1.20	XNR_4842 and XNR_4841	0	1000	Tryptophan metabolism	Included by getModelFromHomology
	TRPS2	tryptophan synthase (indole)	Indole[c] + L-Serine[c] => H2O[c] + L-Tryptophan[c]	4.2.1.20	XNR_4842 and XNR_4841	0	1000	Tryptophan metabolism	Included by getModelFromHomology
	TRPS3	tryptophan synthase (indoleglycerol phosphate)	C'-(3-Indolyl)-glycerol 3-phosphate[c] <=> Glyceraldehyde 3-phosphate[c] + Indole[c]	4.2.1.20	XNR_4842 and XNR_4841	-1000	1000	Tryptophan metabolism	Included by getModelFromHomology
	TRPTRS	Tryptophanyl-tRNA synthetase	ATP[c] + tRNA(Trp)[c] + L-Tryptophan[c] => AMP[c] + Diphosphate[c] + L-Tryptophanyl-tRNA(Trp)[c]	6.1.1.2	XNR_3513 or XNR_3910	0	1000	tRNA Charging	Included by getModelFromHomology
	TRSARr	tartronate semialdehyde reductase	2-Hydroxy-3-oxopropanoate[c] + H+[c] + Nicotinamide adenine dinucleotide - reduced[c] => (R)-Glycerate[c] + Nicotinamide adenine dinucleotide[c]	1.1.1.60	XNR_0639	0	1000	Glyoxylate and dicarboxylate metabolism	Included by getModelFromHomology
	TRYP2MO	tryptophan 2-monooxygenase;tryptophan 2'-monooxygenase	O2[c] + L-Tryptophan[c] => CO2[c] + H2O[c] + indole-3-acetamide[c]	1.13.12.3	XNR_5396	0	1000	Tryptophan metabolism	Included by getModelFromHomology
	TRYPYRAT	L-tryptophan:pyruvate aminotransferase;tryptophanmdashpyruvate aminotransferase	Pyruvate[c] + L-Tryptophan[c] <=> L-Alanine[c] + (indol-3-yl)pyruvate[c]	2.6.1.99	XNR_2937 or XNR_4825	-1000	1000	Tryptophan metabolism	Included by getModelFromHomology
	TYRL	tyrosine lyase	S-Adenosyl-L-methionine[c] + Nicotinamide adenine dinucleotide phosphate - reduced[c] + L-Tyrosine[c] => p-Cresol[c] + 5'-Deoxyadenosine[c] + dehydroglycine[c] + H+[c] + L-Methionine[c] + Nicotinamide adenine dinucleotide phosphate[c]		XNR_4769	0	1000	Thiamine metabolism	Included by getModelFromHomology
	TYRTA	tyrosine transaminase	2-Oxoglutarate[c] + L-Tyrosine[c] <=> 3-(4-Hydroxyphenyl)pyruvate[c] + L-Glutamate[c]	2.6.1.9	XNR_2937 or XNR_3189 or XNR_3703 or XNR_4825 or XNR_4967	-1000	1000	Phenylalanine, tyrosine and tryptophan biosynthesis	Included by getModelFromHomology
	TYRTRS	tyrosyl-tRNA synthetase	ATP[c] + tRNA(Tyr)[c] + L-Tyrosine[c] => AMP[c] + Diphosphate[c] + L-Tyrosyl-tRNA(Tyr)[c]	6.1.1.1	XNR_5006	0	1000	tRNA Charging	Included by getModelFromHomology
	UAAGDS	UDP-N-acetylmuramoyl-L-alanyl-D-glutamyl-meso-2,6-diaminopimelate synthetase	meso-2,6-Diaminoheptanedioate[c] + ATP[c] + UDP-N-acetylmuramoyl-L-alanyl-D-glutamate[c] => ADP[c] + H+[c] + Phosphate[c] + UDP-N-acetylmuramoyl-L-alanyl-D-gamma-glutamyl-meso-2,6-diaminopimelate[c]	6.3.2.13	XNR_4790	0	1000	Glycerophospholipid metabolism	Included by getModelFromHomology
	UAAGLS2	UDP-N-acetylmuramoyl-L-alanyl-D-glutamate--lysine ligase;UDP-N-acetylmuramoyl-L-alanyl-D-glutamate--L-lysine ligase	ATP[c] + L-Lysine[c] + UDP-N-acetylmuramoyl-L-alanyl-D-glutamate[c] => ADP[c] + H+[c] + Phosphate[c] + UDP-N-acetyl-alpha-D-muramoyl-L-alanyl-gamma-D-glutamyl-L-lysine[c]	6.3.2.7	XNR_4790	0	1000	Peptidoglycan biosynthesis	Included by getModelFromHomology
	UACMAMO	UDP-N-acetyl-D-mannosamine oxidoreductase	H2O[c] + 2 Nicotinamide adenine dinucleotide[c] + UDP-N-acetyl-D-mannosamine[c] <=> 3 H+[c] + 2 Nicotinamide adenine dinucleotide - reduced[c] + UDP-N-acetyl-D-mannosaminouronate[c]	1.1.1.336	XNR_3808	-1000	1000	Amino sugar and nucleotide sugar metabolism	Included by getModelFromHomology
	UAGCVT	UDP-N-acetylglucosamine 1-carboxyvinyltransferase	Phosphoenolpyruvate[c] + UDP-N-acetyl-D-glucosamine[c] <=> Phosphate[c] + UDP-N-acetyl-3-O-(1-carboxyvinyl)-D-glucosamine[c]	2.5.1.7	XNR_0786 or XNR_1843	-1000	1000	Amino sugar and nucleotide sugar metabolism	Included by getModelFromHomology
	UAGDP	UDP-N-acetylglucosamine diphosphorylase	N-Acetyl-D-glucosamine 1-phosphate[c] + H+[c] + UTP[c] <=> Diphosphate[c] + UDP-N-acetyl-D-glucosamine[c]	2.7.7.23	XNR_2060	-1000	1000	Amino sugar and nucleotide sugar metabolism	Included by getModelFromHomology
	UAGPT3	UDP-N-acetylglucosamine-N-acetylmuramyl-(pentapeptide)pyrophosphoryl-undecaprenol N-acetylglucosamine transferase	UDP-N-acetyl-D-glucosamine[c] + Undecaprenyl-diphospho-N-acetylmuramoyl-L-alanyl-D-glutamyl-meso-2,6-diaminopimeloyl-D-alanyl-D-alanine[c] <=> H+[c] + Undecaprenyl-diphospho-N-acetylmuramoyl-(N-acetylglucosamine)-L-ala-D-glu-meso-2,6-diaminopimeloyl-D-ala-D-ala[c] + UDP[c]	2.4.1.227	XNR_4795	-1000	1000	Peptidoglycan biosynthesis	Included by getModelFromHomology
	UAMAGS	UDP-N-acetylmuramoyl-L-alanyl-D-glutamate synthetase	ATP[c] + D-Glutamate[c] + UDP-N-acetylmuramoyl-L-alanine[c] => ADP[c] + H+[c] + Phosphate[c] + UDP-N-acetylmuramoyl-L-alanyl-D-glutamate[c]	6.3.2.9	XNR_4793	0	1000	Peptidoglycan biosynthesis	Included by getModelFromHomology
	UAMAGS2	UDP-N-acetylmuramoylalanine--D-glutamate ligase	ATP[c] + L-Glutamate[c] + UDP-N-acetylmuramoyl-L-alanine[c] => ADP[c] + H+[c] + Phosphate[c] + UDP-N-acetylmuramoyl-L-alanyl-D-glutamate[c]	6.3.2.9	XNR_4793	0	1000	Peptidoglycan biosynthesis	Included by getModelFromHomology
	UAMAS	UDP-N-acetylmuramoyl-L-alanine synthetase	L-Alanine[c] + ATP[c] + UDP-N-acetylmuramate[c] => ADP[c] + H+[c] + Phosphate[c] + UDP-N-acetylmuramoyl-L-alanine[c]	6.3.2.8	XNR_0744	0	1000	Peptidoglycan biosynthesis	Included by getModelFromHomology
	UAPGR	UDP-N-acetylenolpyruvoylglucosamine reductase	H+[c] + Nicotinamide adenine dinucleotide phosphate - reduced[c] + UDP-N-acetyl-3-O-(1-carboxyvinyl)-D-glucosamine[c] => Nicotinamide adenine dinucleotide phosphate[c] + UDP-N-acetylmuramate[c]	1.3.1.98	XNR_3700	0	1000	Amino sugar and nucleotide sugar metabolism	Included by getModelFromHomology
	UDCPDP	undecaprenyl-diphosphatase	H2O[c] + Undecaprenyl diphosphate[c] => H+[c] + Phosphate[c] + Undecaprenyl phosphate[c]	3.6.1.27	XNR_0427 or XNR_2063 or XNR_3238 or XNR_5507	0	1000	Peptidoglycan biosynthesis	Included by getModelFromHomology
	UDCPDPS	Undecaprenyl diphosphate synthase	Farnesyl diphosphate[c] + 8 Isopentenyl diphosphate[c] => 8 Diphosphate[c] + Undecaprenyl diphosphate[c]	2.5.1.31	XNR_4414	0	1000		Included by getModelFromHomology
	UDPAGACA	UDP-N-acetylglucosaminemdashundecaprenyl-phosphate N-acetylglucosaminephosphotransferase;undecaprenyl-phosphate N-acetylglucosaminyl 1-phosphate transferase	UDP-N-acetyl-D-glucosamine[c] + Undecaprenyl phosphate[c] => UMP[c] + N-acetyl-alpha-D-glucosaminyldiphospho-ditrans,octacis-undecaprenol[c]	2.7.8.33	XNR_1469	0	1000		Included by getModelFromHomology
	UDPAMALA	UDP-N-acetylmuramoyl-tripeptide--D-alanyl-D-alanine ligase	D-Alanyl-D-alanine[c] + ATP[c] + UDP-N-acetyl-alpha-D-muramoyl-L-alanyl-gamma-D-glutamyl-L-lysine[c] => ADP[c] + H+[c] + Phosphate[c] + UDP-N-acetyl-alpha-D-muramoyl-L-alanyl-gamma-D-glutamyl-L-lysyl-D-alanyl-D-alanine[c]	6.3.2.10	XNR_4791	0	1000	Peptidoglycan biosynthesis	Included by getModelFromHomology
	UDPG4E	UDPglucose 4-epimerase	UDPglucose[c] <=> UDPgalactose[c]	5.1.3.2	XNR_1878 or XNR_2077 or XNR_2446 or XNR_3523	-1000	1000	Amino sugar and nucleotide sugar metabolism	Included by getModelFromHomology
	UDPGD	UDPglucose 6-dehydrogenase	H2O[c] + 2 Nicotinamide adenine dinucleotide[c] + UDPglucose[c] <=> 3 H+[c] + 2 Nicotinamide adenine dinucleotide - reduced[c] + UDP-D-glucuronate[c]	1.1.1.22	XNR_1952	-1000	1000	Amino sugar and nucleotide sugar metabolism	Included by getModelFromHomology
	UGLT	UDPglucose--hexose-1-phosphate uridylyltransferase	alpha-D-Galactose 1-phosphate[c] + UDPglucose[c] <=> D-Glucose 1-phosphate[c] + UDPgalactose[c]	2.7.7.12	XNR_2078	-1000	1000	Amino sugar and nucleotide sugar metabolism	Included by getModelFromHomology
	UGMDDS	UDP-N-acetylmuramoyl-L-alanyl-D-glutamyl-meso-2,6-diaminopimeloyl-D-alanyl-D-alanine synthetase	D-Alanyl-D-alanine[c] + ATP[c] + UDP-N-acetylmuramoyl-L-alanyl-D-gamma-glutamyl-meso-2,6-diaminopimelate[c] => ADP[c] + H+[c] + Phosphate[c] + UDP-N-acetylmuramoyl-L-alanyl-D-glutamyl-meso-2,6-diaminopimeloyl-D-alanyl-D-alanine[c]	6.3.2.10	XNR_4791	0	1000	Peptidoglycan biosynthesis	Included by getModelFromHomology
	UM4PCP	UDP-N-acetylmuramoyl-L-alanyl-D-gamma-glutamyl-meso-2,6-diaminopimelate-D-alanine L,D-carboxypeptidase	H2O[c] + UDP-N-acetylmuramoyl-L-alanyl-D-gamma-glutamyl-meso-2,6-diaminopimelate-D-alanine[c] => D-Alanine[c] + UDP-N-acetylmuramoyl-L-alanyl-D-gamma-glutamyl-meso-2,6-diaminopimelate[c]		XNR_0440	0	1000	Murein Recycling	Included by getModelFromHomology
	UMPK	UMP kinase	ATP[c] + UMP[c] => ADP[c] + UDP[c]	2.7.4.22	XNR_1198	0	1000	Pyrimidine metabolism	Included by getModelFromHomology
	UPP1S	uroporphyrinogen-III synthase	Hydroxymethylbilane[c] => H2O[c] + Uroporphyrinogen I[c]	4.2.1.75	XNR_1849 or XNR_3533	0	1000	Porphyrin and chlorophyll metabolism	Included by getModelFromHomology
	UPP3MT	uroporphyrinogen methyltransferase	2 S-Adenosyl-L-methionine[c] + Uroporphyrinogen III[c] => 2 S-Adenosyl-L-homocysteine[c] + dihydrosirohydrochlorin[c] + H+[c]	2.1.1.107	XNR_3533 or XNR_5295	0	1000	Porphyrin and chlorophyll metabolism	Included by getModelFromHomology
	UPP3MT1	uroporphyrin-III methyltransferase	S-Adenosyl-L-methionine[c] + Uroporphyrinogen I[c] => S-Adenosyl-L-homocysteine[c] + H+[c] + Precorrin 1[c]	2.1.1.107	XNR_3533 or XNR_5295	0	1000	Porphyrin and chlorophyll metabolism	Included by getModelFromHomology
	UPP3S	uroporphyrinogen-III synthase	Hydroxymethylbilane[c] => H2O[c] + Uroporphyrinogen III[c]	4.2.1.75	XNR_1849 or XNR_3533	0	1000	Porphyrin and chlorophyll metabolism	Included by getModelFromHomology
	UPPDC1	uroporphyrinogen decarboxylase (uroporphyrinogen III)	4 H+[c] + Uroporphyrinogen III[c] => 4 CO2[c] + Coproporphyrinogen III[c]	4.1.1.37	XNR_0762	0	1000	Porphyrin and chlorophyll metabolism	Included by getModelFromHomology
	UPPDC2	Uroporphyrinogen decarboxylase	4 H+[c] + Uroporphyrinogen I[c] => 4 CO2[c] + Coproporphyrinogen I[c]	4.1.1.37	XNR_0762	0	1000	Porphyrin and chlorophyll metabolism	Included by getModelFromHomology
	UPPRT	uracil phosphoribosyltransferase	5-Phospho-alpha-D-ribose 1-diphosphate[c] + Uracil[c] => Diphosphate[c] + UMP[c]	2.4.2.9	XNR_2878 or XNR_5363	0	1000	Pyrimidine metabolism	Included by getModelFromHomology
	URCN	urocanase	H2O[c] + Urocanate[c] <=> 4-Imidazolone-5-propanoate[c]	4.2.1.49	XNR_2619	-1000	1000	Histidine metabolism	Included by getModelFromHomology
	UREA	urease	H2O[c] + 2 H+[c] + Urea[c] => CO2[c] + 2 Ammonium[c]	3.5.1.5	XNR_1302 or XNR_4457 or (XNR_5570 and XNR_5569 and XNR_5568) or (XNR_1303 and XNR_1302) or XNR_4457 or XNR_5570	0	1000	Arginine and proline metabolism	Included by getModelFromHomology
	URECARB	urea carboxylase	ATP[c] + CO2[c] + H2O[c] + Urea[c] => ADP[c] + urea-1-carboxylate[c] + 2 H+[c] + Phosphate[c]	6.3.4.6	XNR_5763	0	1000	Atrazine degradation	Included by getModelFromHomology
	URGLYUS	ureidoglycolate urea-lyase;ureidoglycolate lyase	(-)-Ureidoglycolate[c] <=> Glyoxylate[c] + Urea[c]	4.3.2.3	XNR_1752	-1000	1000	Purine metabolism	Included by getModelFromHomology
	URHYD	FAD-dependent urate hydroxylase	H+[c] + Nicotinamide adenine dinucleotide - reduced[c] + O2[c] + Urate[c] => 5-Hydroxyisourate[c] + H2O[c] + Nicotinamide adenine dinucleotide[c]	1.14.13.113	XNR_5499	0	1000	Purine metabolism	Included by getModelFromHomology
	URIK1	uridine kinase	ATP[c] + Uridine[c] => ADP[c] + H+[c] + UMP[c]	2.7.1.48	XNR_4004	0	1000	Pyrimidine metabolism	Included by getModelFromHomology
	URIK2	ADDED	GTP[c] + Uridine[c] => GDP[c] + H+[c] + UMP[c]	2.7.1.48	XNR_4004	0	1000	Pyrimidine metabolism	Included by getModelFromHomology
	URO	urate:oxygen oxidoreductase	5-Hydroxyisourate[c] + Hydrogen peroxide[c] => H2O[c] + O2[c] + Urate[c]	1.7.3.3	XNR_0633	0	1000	Purine metabolism	Included by getModelFromHomology
	URO3MET	uroporphyrin-III (C2)-methyltransferase;uroporphyrinogen-III (C2)-methyltransferase;uroporphyrinogen-III C-methyltransferase;S-adenosyl-L-methionine:uroporphyrinogen-III C-methyltransferase	S-Adenosyl-L-methionine[c] + Uroporphyrinogen III[c] => S-Adenosyl-L-homocysteine[c] + H+[c] + Precorrin 1[c]		XNR_3533 or XNR_5295	0	1000	Porphyrin and chlorophyll metabolism	Included by getModelFromHomology
	VALDHr	valine dehydrogenase (NAD, irreversible)	H2O[c] + Nicotinamide adenine dinucleotide[c] + L-Valine[c] <=> 3-Methyl-2-oxobutanoate[c] + H+[c] + Nicotinamide adenine dinucleotide - reduced[c] + Ammonium[c]	1.4.1.23	XNR_2839	-1000	1000	Valine, leucine and isoleucine metabolism	Included by getModelFromHomology
	VALTA	valine transaminase	3-Methyl-2-oxobutanoate[c] + L-Glutamate[c] <=> 2-Oxoglutarate[c] + L-Valine[c]	2.6.1.42	XNR_1304 or XNR_5309	-1000	1000	Valine, leucine and isoleucine metabolism	Included by getModelFromHomology
	VALTRS	Valyl-tRNA synthetase	ATP[c] + tRNA(Val)[c] + L-Valine[c] => AMP[c] + Diphosphate[c] + L-Valyl-tRNA(Val)[c]	6.1.1.9	XNR_4330	0	1000	tRNA Charging	Included by getModelFromHomology
	VNDH	vanillin dehydrogenase	H2O[c] + Nicotinamide adenine dinucleotide[c] + vanillin[c] => 2 H+[c] + Nicotinamide adenine dinucleotide - reduced[c] + Vanillate[c]	1.2.1.67	XNR_3881	0	1000	Aminobenzoate degradation	Included by getModelFromHomology
	VNDH_2	NAD+-4-hydroxybenzaldehyde dehydrogenase;4-hydroxybenzoate dehydrogenase	4-hydroxybenzaldehyde[c] + H2O[c] + Nicotinamide adenine dinucleotide[c] => 4-hydroxybenzoate[c] + 2 H+[c] + Nicotinamide adenine dinucleotide - reduced[c]	1.2.1.64	XNR_1166 or XNR_3418	0	1000	Aminobenzoate degradation	Included by getModelFromHomology
	VNDH_4	4-hydroxybenzaldehyde dehydrogenase;NADP+-4-hydroxybenzaldehyde dehydrogenase;NADP+-benzaldehyde dehydrogenase	4-hydroxybenzaldehyde[c] + H2O[c] + Nicotinamide adenine dinucleotide phosphate[c] => 4-hydroxybenzoate[c] + 2 H+[c] + Nicotinamide adenine dinucleotide phosphate - reduced[c]	1.2.1.96	XNR_3418	0	1000	Aminobenzoate degradation	Included by getModelFromHomology
	VPAMTr	valinemdashpyruvate aminotransferase	Pyruvate[c] + L-Valine[c] <=> 3-Methyl-2-oxobutanoate[c] + L-Alanine[c]	2.6.1.66	XNR_2513 or XNR_4064	-1000	1000	Valine, leucine and isoleucine biosynthesis	Included by getModelFromHomology
	WCOS	tungsten pterin cofactor synthase	2 H+[c] + Adenylated molybdopterin[c] + Tungstate[c] => AMP[c] + Cu2+[c] + H2O[c] + tungsten binding cofactor[c]		XNR_0123 or XNR_2128 or XNR_3058	0	1000	Tungsten bispterin metabolism	Included by getModelFromHomology
	XAND	xanthine dehydrogenase	H2O[c] + Nicotinamide adenine dinucleotide[c] + Xanthine[c] <=> H+[c] + Nicotinamide adenine dinucleotide - reduced[c] + Urate[c]	1.17.1.4	(XNR_0570 and XNR_0569) or (XNR_0569 and XNR_0570)	-1000	1000	Purine metabolism	Included by getModelFromHomology
	XPPT	Xanthine-guanine phosphoribosyltransferase	5-Phospho-alpha-D-ribose 1-diphosphate[c] + Xanthine[c] <=> Diphosphate[c] + Xanthosine 5'-phosphate[c]	2.4.2.8	XNR_3429	-1000	1000	Purine metabolism	Included by getModelFromHomology
	XYLI1	xylose isomerase	D-Xylose[c] <=> D-Xylulose[c]	5.3.1.5	XNR_0195	-1000	1000	Pentose and glucuronate interconversions	Included by getModelFromHomology
	XYLI2	xylose isomerase	D-Glucose[c] <=> D-Fructose[c]	5.3.1.5	XNR_0195	-1000	1000	Pentose and glucuronate interconversions	Included by getModelFromHomology
	XYLK	xylulokinase	ATP[c] + D-Xylulose[c] => ADP[c] + H+[c] + D-Xylulose 5-phosphate[c]	2.7.1.17	XNR_0196 or XNR_4472	0	1000	Pentose and glucuronate interconversions	Included by getModelFromHomology
	ZCARDS	zeta-carotene desaturase;all-trans-zeta-carotene desaturase	Hydrogen-acceptor[c] + all-trans-zeta-carotene[c] => Hydrogen-donor[c] + all-transneurosporene[c]		XNR_4777 or XNR_5684	0	1000	Carotenoid biosynthesis	Included by getModelFromHomology
	ZCAROTDH2	Neurosporene, hydrogen-donor:oxygen oxidoreductase	Hydrogen-donor[c] + all-transneurosporene[c] + O2[c] => Hydrogen-acceptor[c] + 2 H2O[c] + all-trans-lycopene[c]	1.3.5.6; 1.3.99.26; 1.3.99.30; 1.3.99.31	XNR_4777 or XNR_5684	0	1000	Carotenoid biosynthesis	Included by getModelFromHomology
	r0120	GTP cyclohydrolase I	GTP[c] + H2O[c] <=> Formamidopyrimidine nucleoside triphosphate[c]	3.5.4.16	XNR_3431	-1000	1000	Folate biosynthesis	Included by getModelFromHomology
	r0163	R00621	2-Oxoglutarate[c] + H+[c] + Thiamine diphosphate[c] => 3-Carboxy-1-hydroxypropyl-ThPP[c] + CO2[c]	1.4.3.6	XNR_1523	0	1000	Citric Acid Cycle	Included by getModelFromHomology
	r0686	1-pyrroline-5-carboxylate dehydrogenase	L-1-Pyrroline-3-hydroxy-5-carboxylate[c] + 2 H2O[c] + Nicotinamide adenine dinucleotide phosphate[c] => L-erythro-4-Hydroxyglutamate[c] + H+[c] + Nicotinamide adenine dinucleotide phosphate - reduced[c]	1.2.1.88	XNR_1311	0	1000	Arginine and proline metabolism	Included by getModelFromHomology
	r0708	GTP cyclohydrolase I	2,5-Diamino-6-(5'-triphosphoryl-3',4'-trihydroxy-2'-oxopentyl)- amino-4-oxopyrimidine[c] => 2-Amino-4-hydroxy-6-(erythro-1,2,3-trihydroxypropyl)dihydropteridine triphosphate[c] + H2O[c] + H+[c]	3.5.4.16	XNR_3431	0	1000	Folate biosynthesis	Included by getModelFromHomology
	r0775	GTP cyclohydrolase I	Formamidopyrimidine nucleoside triphosphate[c] + H2O[c] => 2,5-Diaminopyrimidine nucleoside triphosphate[c] + Formate[c]	3.5.4.16	XNR_3431	0	1000	Folate biosynthesis	Included by getModelFromHomology
	r0777	GTP cyclohydrolase I	2,5-Diaminopyrimidine nucleoside triphosphate[c] <=> 2,5-Diamino-6-(5'-triphosphoryl-3',4'-trihydroxy-2'-oxopentyl)- amino-4-oxopyrimidine[c]	3.5.4.16	XNR_3431	-1000	1000	Folate biosynthesis	Included by getModelFromHomology
[truncated: 755 more rows]
